# Supplementary material for: Beyond single support calls: Efficacy of follow-up callbacks for dementia caregivers using the Alzheimer’s association helpline
Source: PLoS One. 2025 Oct 14;20(10):e0333535. doi: 10.1371/journal.pone.0333535 (PMC12520402; doi:10.1371/journal.pone.0333535)
Supplement: S2 File — (XLSX) [file pone.0333535.s002.xlsx]

## Sheet: Data CDS
	MCID		T1Feels	T1Stres	T1Upset	T1Avoid	T1Keep	T1BBack	T1Relax	T1Treat	NumHL		FUDate1	T2Feels	T2Stres	T2Upset	T2Avoid	T2Keep	T2BBack	T2Relax	T2Treat		FUDate2	T3Feels	T3Stres	T3Upset	T3Avoid	T3Keep	T3BBack	T3Relax	T3Treat		FUDate3	T4Feels	T4Stres	T4Upset	T4Avoid	T4Keep	T4BBack	T4Relax	T4Treat
	Master Constituent ID	BASELINE SURVEY	I can handle negative feelings	I can find ways to manage my stress	I can handle upsetting situations	I can avoid feeling discouraged	I can keep emotional distress from interfering with things I want to do	I can bounce back from disappointment	I can relax my body to reduce my anxiety	I can handle stress of going for treatment of my medical conditions.	Number of Contacts with the Helpline	FOLLOW UP #1	Order Date Follow up #1	I can handle negative feelings	I can find ways to manage my stress	I can handle upsetting situations	I can avoid feeling discouraged	I can keep emotional distress from interfering with things I want to do	I can bounce back from disappointment	I can relax my body to reduce my anxiety	I can handle stress of going for treatment of my medical conditions.	FOLLOW UP #2	Order Date Follow up #2	I can handle negative feelings	I can find ways to manage my stress	I can handle upsetting situations	I can avoid feeling discouraged	I can keep emotional distress from interfering with things I want to do	I can bounce back from disappointment	I can relax my body to reduce my anxiety	I can handle stress of going for treatment of my medical conditions.	FOLLOW UP #3	Order Date Follow up #3	I can handle negative feelings	I can find ways to manage my stress	I can handle upsetting situations	I can avoid feeling discouraged	I can keep emotional distress from interfering with things I want to do	I can bounce back from disappointment	I can relax my body to reduce my anxiety	I can handle stress of going for treatment of my medical conditions.
BASELINE ONLY	1		4	2	4	2	2	4	2	4	0
BASELINE ONLY	2		5	4	5	3	2	5	4	5	0
BASELINE ONLY	3		4	4	2	2	4	3	4	4	0
BASELINE ONLY	4		5	4	5	3	5	4	5	5	0
BASELINE ONLY	5		5	4	4	3	3	4	5	5	0
BASELINE ONLY	6		3	3	4	3	3	4	4	4	0
BASELINE ONLY	7		3	2	3	4	3	4	5	4	0
BASELINE ONLY	8		4	4	4	3	4	4	5	5	0
BASELINE ONLY	9		5	4	4	4	3	4	3	4	0
BASELINE ONLY	10		4	4	3	5	5	5	3	5	0
BASELINE ONLY	11		4	3	4	3	3	4	3	4	0
BASELINE ONLY	12		5	5	5	5	5	5	5	5	0
BASELINE ONLY	13		4	4	4	3	3	4	3	4	0
BASELINE ONLY	14		3	3	3	2	2	4	4	5	0
BASELINE ONLY	15		2	4	3	3	4	4	4	4	0
BASELINE ONLY	16		4	4	3	4	3	4	3	NA	0
BASELINE ONLY	17		4	4	4	3	4	3	3	5	0
BASELINE ONLY	18		3	1	2	1	1	3	3	4	0
BASELINE ONLY	19		5	5	5	5	3	5	5	5	0
BASELINE ONLY	20		3	3	3	1	3	2	3	NA	0
BASELINE ONLY	21		4	4	3	3	4	4	3	4	0
BASELINE ONLY	22		3	5	4	5	5	4	3	NA	0
BASELINE ONLY	23		4	5	5	4	4	5	5	5	0
BASELINE ONLY	24		5	4	4	3	4	4	5	4	0
BASELINE ONLY	25		4	2	3	2	2	3	2	4	0
BASELINE ONLY	26		3	1	2	1	2	2	3	5	0
BASELINE ONLY	27		2	2	2	2	2	2	3	2	0
BASELINE ONLY	28		4	4	5	4	4	5	4	5	0
BASELINE ONLY	29		4	5	4	4	4	5	5	5	0
BASELINE ONLY	30		4	4	4	3	4	4	3	4	0
BASELINE ONLY	31		4	4	4	3	3	4	3	4	0
BASELINE ONLY	32		5	4	4	4	4	4	3	NA	0
BASELINE ONLY	33		5	4	4	4	5	5	4	5	0
BASELINE ONLY	34		3	4	4	3	5	5	5	5	0
BASELINE ONLY	35		3	5	3	2	3	5	4	4	0
BASELINE ONLY	36		1	2	2	1	2	3	3	NA	0
BASELINE ONLY	37		3	5	3	3	3	4	5	4	0
BASELINE ONLY	38		4	3	2	2	3	5	3	5	0
BASELINE ONLY	39		3	3	3	4	2	3	4	4	0
BASELINE ONLY	40		5	5	4	4	4	4	3	5	0
BASELINE ONLY	41		3	5	5	4	5	5	4	1	0
BASELINE ONLY	42		3	1	5	4	1	4	1	5	0
BASELINE ONLY	43		5	3	5	3	3	4	2	5	0
BASELINE ONLY	44		3	3	5	4	3	4	5	4	0
BASELINE ONLY	45		4	4	4	4	4	4	5	3	0
BASELINE ONLY	46		3	4	4	4	5	5	3	3	0
BASELINE ONLY	47		2	3	3	3	3	3	2	4	0
BASELINE ONLY	48		3	3	3	3	3	3	3	3	0
BASELINE ONLY	49		4	4	3	4	4	5	2	5	0
BASELINE ONLY	50				4			4	3		0
BASELINE ONLY	51		5	5	3	4	5	5	5	5	0
BASELINE ONLY	52		3	4	3	4	4	4	4	4	0
BASELINE ONLY	53		3	3	3	1	2	3	2	5	0
BASELINE ONLY	54		5	5	5	5	5	5	4	5	0
BASELINE ONLY	55		4	3	3	3	1	4	1	3	0
BASELINE ONLY	56		4	3	4	3	3	4	2	5	0
BASELINE ONLY	57		4	4	4	4	3	4	4	4	0
BASELINE ONLY	58		5	5	5	3	4	3	5	3	0
BASELINE ONLY	59		4	4	5	4	4	4	3	4	0
BASELINE ONLY	60		5	3	3	4	5	3	5	4	0
BASELINE ONLY	61		5	5	5	3	5	5	5	NA	0
BASELINE ONLY	62		5	3	3	3	3	4	5	5	0
BASELINE ONLY	63		3	3	3	3	3	3	3	3	0
BASELINE ONLY	64		5	5	5	5	4	5	4	3	0
BASELINE ONLY	65		4	5	4	4	4	4	4	3	0
BASELINE ONLY	66		5	5	5	5	5	5	5	5	0
BASELINE ONLY	67		3	4	5	3	4	3	4	4	0
BASELINE ONLY	68		4	4	4	3	3	4	3	NA	0
BASELINE ONLY	69		1	3	1	3	1	3	1	3	0
BASELINE ONLY	70		4	5	4	4	5	4	3	5	0
BASELINE ONLY	71		2	2	2	1	2	2	2	2	0
BASELINE ONLY	72		3	3	3	3	3	5	3	NA	0
BASELINE ONLY	73		4	4	4	4	5	5	4	5	0
BASELINE ONLY	74		5	4	5	4	4	5	5	5	0
BASELINE ONLY	75			3	3		4				0
BASELINE ONLY	76		1	5	5	2	3	3	3	3	0
BASELINE ONLY	77		3	3	3	2	2	5	3	4	0
BASELINE ONLY	78		4	4	3	4	4	3	3	NA	0
BASELINE ONLY	79		4	3	4	3	4	4	3	3	0
BASELINE ONLY	80		3	3	4	4	4	5	2	4	0
BASELINE ONLY	81		5	4	4	4	4	4	3	4	0
BASELINE ONLY	82		2	1	2	2	3	2	3	2	0
BASELINE ONLY	83		5	5	4	5	5	5	5	5	0
BASELINE ONLY	84		5	5	5	4	5	4	1	5	0
BASELINE ONLY	85		5	3	5	3	4	4	4		0
BASELINE ONLY	86		4	3	4	4	1	4	1	3	0
BASELINE ONLY	87		2	2	2	2	2	2	2	3	0
BASELINE ONLY	88		5	5	5	5	4	5	5	4	0
BASELINE ONLY	89		5	5	4	4	5	5	4	5	0
BASELINE ONLY	90		4	4	3	3	3	4	4	4	0
BASELINE ONLY	91		3	1	4	3	2	3	1	3	0
BASELINE ONLY	92		3	3	3	3	2	3	2	4	0
BASELINE ONLY	93		4	4	4	3	4	4	3	4	0
BASELINE ONLY	94		3	4	4	3	3	3	3	5	0
BASELINE ONLY	95		5	4	3	3	2	4	5	5	0
BASELINE ONLY	96		4	3	3	2	3	4	4	3	0
BASELINE ONLY	97		5	4	4	4	3	5	4	5
BASELINE ONLY	98		2	2	3	2	3	3	1	3	0
BASELINE ONLY	99		5	5	4	5	5	5	4	5	0
BASELINE ONLY	100		5	5	5	4	5	5	5	5	0
BASELINE ONLY	101		2	3	4	3	3	4	2	4	0
BASELINE ONLY	102		4	4	3	3	3	4	4	4	0
BASELINE ONLY	103		5	5	5	3	5	4	5	NA	0
BASELINE ONLY	104		5	5	5	4	5	5	5	NA	0
BASELINE ONLY	105		3	4	4	3	2	3	2	3	0
BASELINE ONLY	106		5	4	4	4	5	5	5	5	0
BASELINE ONLY	107		5	4	4	5	4	5	5	5	0
BASELINE ONLY	108		3	2	2	3	2	2	3	3	0
BASELINE ONLY	109		3	2	3	1	3	4	1	3	0
BASELINE ONLY	110		1	3	2	2	2	2	2	5	0
BASELINE ONLY	111		5	5	4	3	4	4	3	NA	0
BASELINE ONLY	112		4	3	4	1	4	4	3	4	0
BASELINE ONLY	113		3	4	4	3	3	4	5	4	0
BASELINE ONLY	114		5	4	4	4	5	5	4	5	0
BASELINE ONLY	115		5	4	3	3	3	4	5	5	0
BASELINE ONLY	116		3	4	2	4	3	4	4	4	0
BASELINE ONLY	117		4	5	3	3	4	2	4	5	0
BASELINE ONLY	118		3	3	3	4	3	5	3	3	0
BASELINE ONLY	119		3	4	3	3	3	4	3	4	0
BASELINE ONLY	120		3	4	3	3	4	4	4	4	0
BASELINE ONLY	121		4	3	4	3	2	3	2	2	0
BASELINE ONLY	122		5	5	3	5	3	4	3	5	0
BASELINE ONLY	123		3	1	2	3	3	3	2	5	0
BASELINE ONLY	124		4	4	5	3	2	5	5	5	0
BASELINE ONLY	125		3	3	4	4	3	1	4	4	0
BASELINE ONLY	126		3	5	3	2	3	5	5	5	0
BASELINE ONLY	127		3	3	3	4	4	5	2	5	0
BASELINE ONLY	128		4	5	4	4	4	5	4	5	0
BASELINE ONLY	129		3	2	2	2	1	3	1	2	0
BASELINE ONLY	130		2	4	4	4	4	4	3	4	0
BASELINE ONLY	131		5	3	5	3	3	3	4	5	0
BASELINE ONLY	132		3	3	2	2	3	3	5	5	0
BASELINE ONLY	133		5	5	5	5	4	5	5	5	0
BASELINE ONLY	134		3	3	3	3	2	3	2	4	0
BASELINE ONLY	135		2	2	2	2	1	3	2	3	0
BASELINE ONLY	136		4	4	4	3	4	4	3	4	0
BASELINE ONLY	137		4	5	4	3	4	4	5	2	0
BASELINE ONLY	138		3	4	3	4	4	3	4	4	0
BASELINE ONLY	139		5	5	5	5	5	5	5	5	0
BASELINE ONLY	140		5	5	4	5	5	5	5	5	0
BASELINE ONLY	141		5	3	4	4	2	3	3	5	0
BASELINE ONLY	142		4	5	5	4	4	5	5	5	0
BASELINE ONLY	143		4	4	3	3	3	3	3	3	0
BASELINE ONLY	144		5	4	4	4	4	4	3	NA	0
BASELINE ONLY	145		2	1	1	2	1	3	3	1	0
BASELINE ONLY	146		3	3	4	4	4	4	4	4	0
BASELINE ONLY	147		3	5	3	3	5	5	5	5	0
BASELINE ONLY	148		4	5	5	3	4	3	4	4	0
BASELINE ONLY	149		5	5	5	1	5	5	5	3	0
BASELINE ONLY	150		3	2	3	4	3	4	4	4	0
BASELINE ONLY	151		4	4	4	3	4	4	3	5	0
BASELINE ONLY	152		5	4	4	4	4	4	5	4	0
BASELINE ONLY	153		3	4	4	3	2	4	3	5	0
BASELINE ONLY	154		4	4	3	4	5	4	5	5	0
BASELINE ONLY	155		5	5	5	3	5	5	3	5	0
BASELINE ONLY	156		4	4	3	3	3	3	3	NA	0
BASELINE ONLY	157		2	1	2	3	3	3	1	4	0
BASELINE ONLY	158		5	4	4	5	4	4	5	5	0
BASELINE ONLY	159		4	3	3	1	4	3	3	4	0
BASELINE ONLY	160		2	5	3	3	4	4	4	5	0
BASELINE ONLY	161		3	3	3	3	2	4	2	5	0
BASELINE ONLY	162		5	4	4	5	4	4	4	4	0
BASELINE ONLY	163		3	3	3	2	3	2	1	3	0
BASELINE ONLY	164		5	5	5	5	4	5	4	4	0
BASELINE ONLY	165		4	4	4	4	4	4	4	4	0
BASELINE ONLY	166		4	4	4	4	3	4	4	4	0
BASELINE ONLY	167		3	3	2	1	2	3	1	5	0
BASELINE ONLY	168		2	2	2	2	4	2	5	5	0
BASELINE ONLY	169		3	3	3	4	4	5	4	5	0
BASELINE ONLY	170		4	4	4	3	4	4	4	5	0
BASELINE ONLY	171		4	3	3	3	3	4	2	4	0
BASELINE ONLY	172		5	5	5	4	5	5	3	4	0
BASELINE ONLY	173		5	5	5	4	4	5	4	4	0
BASELINE ONLY	174		5	2	5	4	5	5	2	5	0
BASELINE ONLY	175		4	4	4	3	3	4	4	5	0
BASELINE ONLY	176		4	4	3	3	1	4	4	4	0
BASELINE ONLY	177		3	1	3	1	1	3	1	2	0
BASELINE ONLY	178		5	5	4	4	3	4	4	5	0
BASELINE ONLY	179		3	3	2	4	3	4	3	4	0
BASELINE ONLY	180		3	3	3	3	2	2	2	3	0
BASELINE ONLY	181		5	5	4	5	5	4	5	NA	0
BASELINE ONLY	182		4	4	4	4	4	4	4	4	0
BASELINE ONLY	183		2	2	2	1	1	1	1	3	0
BASELINE ONLY	184		3	3	5	2	3	4	4	5	0
BASELINE ONLY	185		5	4	4	3	4	4	3	5	0
BASELINE ONLY	186		5	3	3	5	1	5	5	5	0
BASELINE ONLY	187		5	5	5	5	5	5	5	5	0
BASELINE ONLY	188		5	5	5	5	5	5	1	3	0
BASELINE ONLY	189		5	4	5	4	4	5	3	NA	0
BASELINE ONLY	190		5	5	5	4	5	5	5	4	0
BASELINE ONLY	191		5	5	5	5	5	5	5	5	0
BASELINE ONLY	192		3	3	4	3	4	5	5	5	0
BASELINE ONLY	193		4	3	4	4	2	4	3	5	0
BASELINE ONLY	194		3	3	3	3	3	4	2	5	0
BASELINE ONLY	195		4	3	4	3	3	4	5	2	0
ONE FOLLOW UP COMPLETED	196		4	3	4	4	3	4	4	4	0		2021-08-09	4	3	3	3	3	4	4	4
ONE FOLLOW UP COMPLETED	197		2	3	3	2	2	4	4	4	0		2021-08-17	3	3	3	2	3	3	4	4
ONE FOLLOW UP COMPLETED	198		5	5	4	4	3	3	4	3	0		2021-09-15	4	4	4	4	4	4	4	3
ONE FOLLOW UP COMPLETED	199		4	4	4	5	4	5	4	5	0		2021-10-01	4	4	4	5	4	5	4	4
ONE FOLLOW UP COMPLETED	200		3	3	3	3	2	5	2	5	0		2021-10-11	3	2	3	2	2	2	1	3
ONE FOLLOW UP COMPLETED	201		5	5	5	4	3	5	5	5	0		2021-10-08	4	4	4	3	3	3	4	4
ONE FOLLOW UP COMPLETED	202		1	2	3	2	2	3	2	4	0		2021-10-06	2	2	2	1	2	2	2	4
ONE FOLLOW UP COMPLETED	203		4	4	3	3	4	4	3	4	0		2021-10-12	4	4	3	3	4	4	3	NA
ONE FOLLOW UP COMPLETED	204		4	3	4	3	4	4	5	NA	0		2021-10-13	4	4	4	3	4	4	5	NA
ONE FOLLOW UP COMPLETED	205		3	3	4	1	1	4	2	5	0		2021-10-06	4	2	5	2	1	4	1	5
ONE FOLLOW UP COMPLETED	206		4	4	4	4	3	4	4	4	0		2021-10-19	4	4	4	3	4	4	3	4
ONE FOLLOW UP COMPLETED	207		4	4	4	3	3	4	2	5	0		2021-10-18	5	5	5	5	5	5	4	5
ONE FOLLOW UP COMPLETED	208		5	5	4	4	4	5	5	5	0		2021-10-25	5	5	5	4	4	5	5	5
ONE FOLLOW UP COMPLETED	209		4	4	3	3	3	4	3	4	0		2021-10-07	4	4	4	3	3	4	3	4
ONE FOLLOW UP COMPLETED	210		5	5	5	5	5	5	4	4	0		2021-10-18	5	4	5	5	5	5	4	4
ONE FOLLOW UP COMPLETED	211		3	2	3	3	2	3	4	5	0		2021-10-26	4	3	4	3	3	4	3	4
ONE FOLLOW UP COMPLETED	212		5	5	4	3	4	4	3	5	0		2021-10-26	5	5	4	5	4	4	5	5
ONE FOLLOW UP COMPLETED	213		3	3	2	3	2	4	4	5	0		2021-10-11	3	5	3	3	4	4	4	5
ONE FOLLOW UP COMPLETED	214		2	2	3	3	2	3	2	3	0		2021-10-15	3	2	2	2	1	3	1	2
ONE FOLLOW UP COMPLETED	215		5	5	5	4	4	5	4	4	0		2021-10-11	5	5	5	4	5	5	5	NA
ONE FOLLOW UP COMPLETED	216		5	5	5	3	3	4	4	5	0		2021-10-27	4	5	4	2	2	2	3	5
ONE FOLLOW UP COMPLETED	217		5	3	3	2	4	4	3	4	0		2021-10-11	3	4	3	4	3	3	2	4
ONE FOLLOW UP COMPLETED	218		4	5	4	5	5	5	5	5	0		2021-10-13	3	3	3	3	3	3	4	4
ONE FOLLOW UP COMPLETED	219		4	4	3	3	3	5	4	3	0		2021-10-20	3	2	2	3	3	3	1	5
ONE FOLLOW UP COMPLETED	220		3	4	3	4	3	5	4	4	0		2021-10-13	5	5	4	4	4	5	5	5
ONE FOLLOW UP COMPLETED	221		4	4	3	4	3	4	4	5	0		2021-10-20	4	4	4	3	4	4	4	4
ONE FOLLOW UP COMPLETED	222		4	4	5	3	3	5	3	5	0		2021-10-26	3	4	5	4	3	5	4	5
ONE FOLLOW UP COMPLETED	223		3	4	4	3	1	3	3	5	1		2021-10-14	5	5	4	4	3	3	3	NA
ONE FOLLOW UP COMPLETED	224		3	2	5	3	3	3	2	3	0		2021-10-21	5	4	4	3	4	4	3	5
ONE FOLLOW UP COMPLETED	225		4	4	4	4	4	4	5	4	0		2021-10-18	3	4	4	4	3	4	4	5
ONE FOLLOW UP COMPLETED	226		4	4	4	4	4	4	3	4	0		2021-10-14	5	5	4	4	4	5	5	5
ONE FOLLOW UP COMPLETED	227		3	3	2	2	1	2	2	5	0		2021-10-14	4	4	3	3	3	4	4	3
ONE FOLLOW UP COMPLETED	228		3	3	3	3	2	3	3	3	2		2021-10-26	3	3	3	2	2	3	3	3
ONE FOLLOW UP COMPLETED	229		4	5	3	3	3	5	4	3	3		2021-10-14	5	5	5	5	5	5	5	5
ONE FOLLOW UP COMPLETED	230		5	5	4	4	3	4	5	4	0		2021-10-18	4	5	3	4	4	4	5	4
ONE FOLLOW UP COMPLETED	231		5	4	4	3	3	3	3	3	7		2021-10-21	5	3	3	3	3	4	3	5
ONE FOLLOW UP COMPLETED	232		3	2	4	5	4	5	5	4	1		2021-10-15	4	4	4	3	3	4	4	4
ONE FOLLOW UP COMPLETED	233		3	3	4	3	3	5	4	5	0		2021-10-21	3	3	3	3	4	4	3	4
ONE FOLLOW UP COMPLETED	234		3	3	3	2	3	3	4	4	0		2021-10-29	3	3	3	3	2	3	3	2
ONE FOLLOW UP COMPLETED	235		2	3	3	5	2	4	5	4	0		2021-10-19	3	3	3	4	4	3	5	4
ONE FOLLOW UP COMPLETED	236		3	4	3	2	3	5	3	5	0		2021-10-21	3	4	3	2	5	5	2	5
ONE FOLLOW UP COMPLETED	237		3	3	3	2	3	3	4	4	0		2021-10-22	3	2	4	3	4	4	4	4
ONE FOLLOW UP COMPLETED	238		4	4	3	4	4	4	3	5	0		2021-11-02	4	3	4	4	4	4	3	5
ONE FOLLOW UP COMPLETED	239		4	4	3	5	4	3	2	5	0		2021-10-18	4	3	3	5	4	4	3	4
ONE FOLLOW UP COMPLETED	240		4	4	5	3	3	4	3	5	0		2021-10-19	4	3	3	3	3	4	3	4
ONE FOLLOW UP COMPLETED	241		4	5	3	2	3	5	1	2	2		2021-10-19	4	4	4	2	4	4	2	2
ONE FOLLOW UP COMPLETED	242		5	4	5	4	3	4	3	4	0		2021-10-18	5	4	5	4	5	5	4	4
ONE FOLLOW UP COMPLETED	243		5	3	3	5	3	5	3	5	1		2021-11-02	2	3	2	4	4	4	3	NA
ONE FOLLOW UP COMPLETED	244		5	5	3	5	3	3	4	5	0		2021-10-26	3	3	3	3	3	3	3	5
ONE FOLLOW UP COMPLETED	245		5	2	3	3	3	3	2	3	0		2021-10-19	4	3	3	3	3	4	1	3
ONE FOLLOW UP COMPLETED	246		2	2	3	4	3	4	4	5	0		2021-10-19	3	3	4	1	3	5	5	5
ONE FOLLOW UP COMPLETED	247		3	3	3	3	2	3	3	3	0		2021-11-01	3	3	3	3	3	4	4	4
ONE FOLLOW UP COMPLETED	248		5	5	5	5	5	5	5	5	0		2021-10-19	5	5	5	5	5	5	5	5
ONE FOLLOW UP COMPLETED	249		4	3	4	3	4	4	2	4	0		2021-10-20	3	4	4	3	3	4	3	5
ONE FOLLOW UP COMPLETED	250		5	5	5	3	5	5	3	5	1		2021-11-04	5	4	5	5	5	5	3	NA
ONE FOLLOW UP COMPLETED	251		4	4	4	3	3	4	2	4	0		2021-10-20	4	3	4	3	3	4	3	4
ONE FOLLOW UP COMPLETED	252		4	4	4	4	3	4	3	4	0		2021-10-20	4	4	4	4	5	5	4	5
ONE FOLLOW UP COMPLETED	253		3	3	3	4	2	4	3	4	0		2021-10-20	5	3	5	1	1	5	5	1
ONE FOLLOW UP COMPLETED	254		5	4	5	4	4	4	5	5	0		2021-10-21	4	4	5	3	4	5	4	5
ONE FOLLOW UP COMPLETED	255		4	5	4	5	3	4	4	4	0		2021-10-27	3	4	3	3	3	4	4	3
ONE FOLLOW UP COMPLETED	256		5	3	5	3	5	3	1	5	0		2021-10-20	4	4	5	2	4	4	2	4
ONE FOLLOW UP COMPLETED	257		2	3	3	2	3	4	3	3	0		2021-11-04	5	4	4	3	3	4	4	4
ONE FOLLOW UP COMPLETED	258		3	4	3	5	3	3	5	5	0		2021-10-22	5	5	4	3	5	3	3	5
ONE FOLLOW UP COMPLETED	259		3	3	3	3	3	3	2	3	0		2021-10-27	3	2	2	3	2	3	2	2
ONE FOLLOW UP COMPLETED	260		4	5	4	4	4	5	5	5	0		2021-10-27	4	5	3	4	4	5	5	5
ONE FOLLOW UP COMPLETED	261		3	4	3	3	3	4	5	5	0		2021-10-27	4	5	3	4	4	5	5	5
ONE FOLLOW UP COMPLETED	262		3	4	4	4	3	4	3	4	2		2021-10-21	4	4	3	3	3	3	5	5
ONE FOLLOW UP COMPLETED	263		5	5	5	4	4	5	3	5	0		2021-11-08	3	3	3	2	3	3	3	4
ONE FOLLOW UP COMPLETED	264		5	5	5	4	5	5	4	5	1		2021-10-22	5	5	5	4	3	5	4	5
ONE FOLLOW UP COMPLETED	265		3	1	4	1	5	3	4	5	0		2021-10-22	4	4	4	2	4	4	4	4
ONE FOLLOW UP COMPLETED	266		4	3	2	2	3	4	2	4	0		2021-11-05	3	2	3	3	3	3	2	2
ONE FOLLOW UP COMPLETED	267		5	5	5	4	5	5	5	5	0		2021-10-27	4	5	5	5	5	5	5	5
ONE FOLLOW UP COMPLETED	268		5	3	3	4	2	3	3	4	5		2021-11-01	3	4	3	5	2	5	3	5
ONE FOLLOW UP COMPLETED	269		2	2	2	2	2	3	3	5	1		2021-10-25	4	4	2	4	4	4	2	4
ONE FOLLOW UP COMPLETED	270		3	4	4	2	3	5	4	5	0		2021-10-25	5	4	4	3	4	4	3	5
ONE FOLLOW UP COMPLETED	271		5	5	5	5	5	5	5	5	0		2021-10-25	5	5	5	5	5	5	5	5
ONE FOLLOW UP COMPLETED	272		4	4	4	3	4	3	3	4	1		2021-10-25	4	4	4	2	3	4	3	4
ONE FOLLOW UP COMPLETED	273		4	5	4	4	4	4	4	4	0		2021-10-25	5	5	4	4	4	5	5	5
ONE FOLLOW UP COMPLETED	274		4	3	3	3	3	3	3	5	0		2021-11-01	4	3	3	3	4	4	3	4
ONE FOLLOW UP COMPLETED	275		3	2	4	2	4	4	1	4	0		2021-10-25	4	2	4	2	2	3	2	4
ONE FOLLOW UP COMPLETED	276		3	2	4	1	1	2	2	4	0		2021-10-26	3	2	3	2	1	3	1	1
ONE FOLLOW UP COMPLETED	277		3	3	2	3	2	3	4	4	0		2021-11-09	4	4	3	4	3	4	4	5
ONE FOLLOW UP COMPLETED	278		4	3	4	3	2	4	3	4	0		2021-11-01	3	3	3	2	4	4	2	3
ONE FOLLOW UP COMPLETED	279		4	5	2	3	4	3	5	2	0		2021-10-26	3	3	4	4	4	3	5	4
ONE FOLLOW UP COMPLETED	280		2	2	2	2	3	3	3	5	0		2021-10-27	3	3	3	3	5	4	2	4
ONE FOLLOW UP COMPLETED	281		4	4	5	3	3	4	5	4	0		2021-11-02	3	4	4	3	4	3	3	4
ONE FOLLOW UP COMPLETED	282		3	4	3	4	3	4	4	5	0		2021-10-27	5	5	4	4	4	4	3	5
ONE FOLLOW UP COMPLETED	283		5	5	5	4	4	5	5	5	0		2021-11-02	5	5	5	4	4	5	5	4
ONE FOLLOW UP COMPLETED	284		5	5	5	5	5	5	5	5	0		2021-10-27	5	5	5	5	5	4	5	5
ONE FOLLOW UP COMPLETED	285		1	3	2	2	1	3	2	5	0		2021-10-26	3	2	2	2	2	3	3	2
ONE FOLLOW UP COMPLETED	286		3	4	2	3	3	2	3	3	0		2021-11-02	3	3	3	2	3	4	4	NA
ONE FOLLOW UP COMPLETED	287		3	4	3	2	3	3	3	4	0		2021-11-02	3	3	3	3	3	4	4	4
ONE FOLLOW UP COMPLETED	288		3	3	4	2	3	4	3	5	0		2021-10-29	4	4	5	4	4	4	3	5
ONE FOLLOW UP COMPLETED	289		5	4	5	1	4	5	5	5	0		2021-10-27	5	5	5	5	5	5	5	5
ONE FOLLOW UP COMPLETED	290		3	2	3	2	1	2	2	4	0		2021-11-03	3	3	3	4	4	4	2	4
ONE FOLLOW UP COMPLETED	291		4	3	3	2	3	4	4	5	1		2021-11-03	4	1	3	3	3	4	3	4
ONE FOLLOW UP COMPLETED	292		3	3	3	3	3	4	3	3	0		2021-10-27	3	3	3	3	3	3	3	3
ONE FOLLOW UP COMPLETED	293		3	3	2	3	3	3	2	5	0		2021-11-03	3	3	3	2	2	3	3	5
ONE FOLLOW UP COMPLETED	294		3	5	3	3	3	5	3	NA	1		2021-11-04	3	5	3	3	4	4	5	5
ONE FOLLOW UP COMPLETED	295		3	2	2	3	3	4	3	4	0		2021-10-29	3	5	3	3	4	4	3	4
ONE FOLLOW UP COMPLETED	296		5	3	3	4	3	5	5	4	0		2021-11-01	5	5	3	5	5	5	3	5
ONE FOLLOW UP COMPLETED	297		3	3	2	3	2	2	2	4	3		2021-11-15	4	4	3	4	3	4	3	4
ONE FOLLOW UP COMPLETED	298		4	4	5	4	4	5	4	5	0		2021-11-15	4	4	4	5	3	4	3	4
ONE FOLLOW UP COMPLETED	299		2	2			2	2	3		0		2021-11-19	3	3	3	3	2	3	2	3
ONE FOLLOW UP COMPLETED	300		5	5	5	4	4	4	5	4	0		2021-11-15	5	5	5	4	4	5	5	5
ONE FOLLOW UP COMPLETED	301		3	4	2	2	2	3	4	3	0		2021-11-08	3	3	2	3	3	4	4	4
ONE FOLLOW UP COMPLETED	302		5	2	3	3	3	3	3	5	0		2021-11-02	3	3	3	3	3	3	4	4
ONE FOLLOW UP COMPLETED	303		5	3	5	4	4	4	5	4	0		2021-11-01	4	5	4	5	3	4	4	4
ONE FOLLOW UP COMPLETED	304		5	5	4	3	3	5	2	3	0		2021-11-02	5	5	5	3	3	5	5	4
ONE FOLLOW UP COMPLETED	305		3	3	5	5	1	3	1	5	1		2021-11-02	3	5	3	4	2	3	2	2
ONE FOLLOW UP COMPLETED	306		3	3	3	3	1	3	2	3	1		2021-11-17	3	3	3	3	3	4	2	NA
ONE FOLLOW UP COMPLETED	307		3	3	3	3	2	4	3	4	0		2021-11-02	4	3	3	4	3	4	3	4
ONE FOLLOW UP COMPLETED	308		4	3	4	3	5	3	3	5	0		2021-11-17	4	4	5	4	5	4	5	5
ONE FOLLOW UP COMPLETED	309		1	3	3	1	3	3	3	1	0		2021-11-02	3	3	3	3	1	3	1	3
ONE FOLLOW UP COMPLETED	310		5	5	4	5	3	5	3	5	0		2021-11-03	4	5	5	4	4	4	1	5
ONE FOLLOW UP COMPLETED	311		4	2	4	2	3	3	2	3	1		2021-11-18	3	2	3	2	2	2	2	3
ONE FOLLOW UP COMPLETED	312		4	4	5	4	4	4	4	NA	0		2021-11-18	4	4	5	4	4	4	4	5
ONE FOLLOW UP COMPLETED	313		5	5	4	4	5	5	4	5	0		2021-11-11	5	5	5	3	5	5	5	5
ONE FOLLOW UP COMPLETED	314		5	3	3	3	2	2	3	5	1		2021-11-04	3	3	3	2	2	3	4	3
ONE FOLLOW UP COMPLETED	315		5	5	5	4	5	5	5	5	1		2021-11-11	4	5	5	4	4	5	4	5
ONE FOLLOW UP COMPLETED	316		5	5	5	5	5	5	5	5	1		2021-11-04	5	5	5	5	5	5	5	NA
ONE FOLLOW UP COMPLETED	317		5	5	5	5	5	5	4	5	0		2021-11-11	5	5	5	5	5	5	5	5
ONE FOLLOW UP COMPLETED	318		2	2	3	2	2	3	3	5	1		2021-11-05	3	3	3	2	2	3	3	5
ONE FOLLOW UP COMPLETED	319		4	4	4	4	3	5	5	5	0		2021-11-12	3	3	3	3	3	5	3	5
ONE FOLLOW UP COMPLETED	320		4	5	4	5	5	5	5	5	0		2021-11-18	5	5	5	5	3	3	5	3
ONE FOLLOW UP COMPLETED	321		5	5	5	5	4	5	5	5	0		2021-11-08	5	5	5	5	4	5	5	5
ONE FOLLOW UP COMPLETED	322		5	5	5	5	5	5	5	5	0		2021-11-04	5	5	5	5	5	5	5	5
ONE FOLLOW UP COMPLETED	323		3	5	3	2	3	3	3	2	0		2021-11-15	3	4	3	3	3	3	3	3
ONE FOLLOW UP COMPLETED	324		4	4	4	3	3	4	4	4	0		2021-11-09	3	3	2	2	3	4	2	4
ONE FOLLOW UP COMPLETED	325		1	3	1	1	1	1	1	3	0		2021-11-08	2	2	2	1	1	1	1	5
ONE FOLLOW UP COMPLETED	326		5	5	5	5	5	5	5	5	0		2021-11-09	5	5	5	5	5	5	5	5
ONE FOLLOW UP COMPLETED	327		3	3	4	3	3	4	3	4	0		2021-11-08	4	5	3	3	3	3	3	5
ONE FOLLOW UP COMPLETED	328		4	3	3	3	2	4	2	4	0		2021-11-19	5	4	5	3	4	4	4	5
ONE FOLLOW UP COMPLETED	329		4	4	3	4	4	5	3	4	0		2021-11-15	4	4	4	3	4	4	3	5
ONE FOLLOW UP COMPLETED	330		3	3	3	3	3	3	3	3	0		2021-12-01	4	4	3	3	4	4	3	4
ONE FOLLOW UP COMPLETED	331		5	5	5	2	2	3	4	3	0		2021-11-16	5	4	5	3	4	4	5	5
ONE FOLLOW UP COMPLETED	332		4	4	4	3	4	4	4	5	0		2021-11-10	4	4	4	4	4	4	3	5
ONE FOLLOW UP COMPLETED	333		3	3	4	3	2	2	2	1	0		2021-11-16	3	3	1	3	1	3	1	1
ONE FOLLOW UP COMPLETED	334		3	2	2	1	1	2	1	2	4		2021-11-10	3	2	3	3	1	3	1	3
ONE FOLLOW UP COMPLETED	335		4	3	3	4	3	4	4	5	0		2021-11-17	3	3	3	3	3	3	4	3
ONE FOLLOW UP COMPLETED	336		5	5	5	5	4	5	4	5	0		2021-11-19	5	5	5	5	5	5	4	5
ONE FOLLOW UP COMPLETED	337		5	5	5	4	5	5	3	5	0		2021-11-11	5	5	5	4	5	5	3	5
ONE FOLLOW UP COMPLETED	338		3	4	3	3	3	3	2	5	0		2021-11-11	2	3	3	3	3	4	3	4
ONE FOLLOW UP COMPLETED	339		4	5	3	3	5	4	4	5	0		2021-12-01	4	4	4	4	4	4	3	5
ONE FOLLOW UP COMPLETED	340		3	3	4	3	3	4	4	5	0		2021-11-11	4	3	4	3	3	5	4	5
ONE FOLLOW UP COMPLETED	341		3	2	3	5	3	4	1	3	0		2021-12-01	3	3	3	3	3	3	3	3
ONE FOLLOW UP COMPLETED	342		5	3	5	3	5	5	3	5	0		2021-11-12	4	4	4	2	4	5	3	5
ONE FOLLOW UP COMPLETED	343		4	4	3	4	4	4	3	5	0		2021-11-12	4	4	4	3	4	4	4	4
ONE FOLLOW UP COMPLETED	344		2	3	1	2	2	3	2	2	0		2021-11-12	3	2	2	2	2	2	3	3
ONE FOLLOW UP COMPLETED	345		3	3	4	3	2	3	1	2	1		2021-11-12	3	3	3	3	2	2	2	3
ONE FOLLOW UP COMPLETED	346		3	4	4	4	4	4	3	5	0		2021-12-01	4	4	4	3	3	4	3	4
ONE FOLLOW UP COMPLETED	347		3	5	5	3	3	4	4	5	0		2021-11-12	3	4	4	4	3	4	3	NA
ONE FOLLOW UP COMPLETED	348		5	4	3	4	4	4	3	4	0		2021-12-01	4	4	3	3	4	4	3	4
ONE FOLLOW UP COMPLETED	349		4	4	4	3	4	4	3	5	0		2021-11-18	5	3	4	4	4	5	3	NA
ONE FOLLOW UP COMPLETED	350		1	1	1	1	1	1	2	5	0		2021-12-01	3	3	3	3	3	3	4	4
ONE FOLLOW UP COMPLETED	351		3	3	3	3	3	3	3	4	0		2021-11-17	3	3	3	3	3	3	3	4
ONE FOLLOW UP COMPLETED	352		3	3	2	4	4	4	2	5	0		2021-11-19	3	2	2	2	4	4	2	4
ONE FOLLOW UP COMPLETED	353		3	2	3	2	2	2	1	5	0		2021-11-16	3	1	1	1	1	2	1	5
ONE FOLLOW UP COMPLETED	354		4	5	3	4	3	4	5	5	0		2021-11-16	3	5	4	4	3	4	5	NA
ONE FOLLOW UP COMPLETED	355		4	5	3	4	4	3	4	5	1		2021-11-16	4	5	4	4	3	3	4	5
ONE FOLLOW UP COMPLETED	356		3	4	4	4	2	5	4	5	0		2021-11-15	4	4	5	3	3	5	4	4
ONE FOLLOW UP COMPLETED	357		4	3	3	3	3	4	3	4	0		2021-11-18	5	3	3	3	5	5	5	3
ONE FOLLOW UP COMPLETED	358		3	5	3	5	5	5	5	5	0		2021-11-18	5	5	5	5	5	5	5	5
ONE FOLLOW UP COMPLETED	359		3	3	4	3	4	3	4	4	0		2021-11-15	3	3	4	3	3	5	3	3
ONE FOLLOW UP COMPLETED	360		5	3	3	3	3	5	5	3	0		2021-11-16	4	4	4	3	5	4	2	3
ONE FOLLOW UP COMPLETED	361		5	5	4	4	4	4	5	5	1		2021-11-17	5	4	4	4	3	3	4	5
ONE FOLLOW UP COMPLETED	362		5	5	5	4	4	5	4	5	0		2021-11-16	5	4	3	4	4	4	4	4
ONE FOLLOW UP COMPLETED	363		4	5	5	4	2	5	5	5	0		2021-11-19	4	5	5	1	1	4	1	1
ONE FOLLOW UP COMPLETED	364		5	3	5	3	5	5	3	5	0		2021-11-18	5	5	4	5	4	5	1	5
ONE FOLLOW UP COMPLETED	365		4	4	4	3	4	4	3	4	0		2021-12-03	4	3	4	3	3	4	3	4
ONE FOLLOW UP COMPLETED	366		4	4	3	3	2	2	3	3	0		2021-11-19	3	3	3	3	3	3	3	5
ONE FOLLOW UP COMPLETED	367		5	5	4	4	4	5	4	4	0		2021-12-03	4	4	3	5	4	4	3	5
ONE FOLLOW UP COMPLETED	368		3	3	1	3	1	5	1	5	0		2021-11-30	1	1	1	1	3	1	1	5
ONE FOLLOW UP COMPLETED	369		4	3	4	2	3	4	2	4	3		2021-11-17	4	3	5	3	3	5	3	5
ONE FOLLOW UP COMPLETED	370		3	2	3	3	3	4	2	4	0		2021-11-19	3	2	3	3	2	3	2	4
ONE FOLLOW UP COMPLETED	371		5	5	5	3	5	5	5	NA	0		2021-11-30	5	5	5	2	3	5	3	NA
ONE FOLLOW UP COMPLETED	372		3	4	4	3	4	4	3	5	0		2021-11-17	4	3	4	3	4	3	3	4
ONE FOLLOW UP COMPLETED	373		5	5	5	3	5	5	5	5	0		2021-11-17	5	5	5	5	5	5	5	5
ONE FOLLOW UP COMPLETED	374		4	3	4	3	3	4	3	NA	0		2021-11-17	4	4	4	4	4	4	3	4
ONE FOLLOW UP COMPLETED	375		5	5	4	4	4	4	4	4	0		2021-12-03	4	4	4	4	4	4	4	4
ONE FOLLOW UP COMPLETED	376		3	3	2	3	2	3	3	5	0		2021-11-30	3	4	3	4	3	4	3	4
ONE FOLLOW UP COMPLETED	377		3	3	3	4	3	4	3	5	0		2021-12-07	4	3	3	3	4	4	3	5
ONE FOLLOW UP COMPLETED	378		4	4	4	3	3	4	4	4	0		2021-12-01	5	4	5	4	3	4	4	4
ONE FOLLOW UP COMPLETED	379		2	4	2	3	4	1	4	5	0		2021-12-02	4	5	3	5	3	4	4	5
ONE FOLLOW UP COMPLETED	380		5	5	5	5	5	5	5	5	0		2021-11-19	5	5	5	5	5	5	5	5
ONE FOLLOW UP COMPLETED	381								5		0		2021-11-19	4	4	4	3	4	4	4	4
ONE FOLLOW UP COMPLETED	382		4	4	3	4	4	5	4	5	0		2021-11-29	5	5	3	5	3	5	5	5
ONE FOLLOW UP COMPLETED	383		4	4	4	3	4	4	3	5	1		2021-11-19	3	3	3	2	3	2	2	4
ONE FOLLOW UP COMPLETED	384		5	5	5	5	5	5	5	5	0		2021-11-19	5	5	5	5	4	5	5	5
ONE FOLLOW UP COMPLETED	385		4	4	3	3	3	4	4	5	0		2021-11-29	4	4	3	3	4	3	4	4
ONE FOLLOW UP COMPLETED	386		4	2	1	4	1	3	1	4	5		2021-12-08	3	1	1	1	3		3	1
ONE FOLLOW UP COMPLETED	387		2	2	2	3	2	2	3	3	0		2021-12-02	3	3	3	3	4	3	3	4
ONE FOLLOW UP COMPLETED	388		5	4	4	4	5	4	5	5	0		2021-11-29	5	5	4	4	4	5	5	5
ONE FOLLOW UP COMPLETED	389		3	4	5	2	4	5	2	4	0		2021-11-29	2	3	4	1	3	5	2	5
ONE FOLLOW UP COMPLETED	390		3	4	3	2	1	2	1	1	0		2021-12-09	4	2	2	2	1	3	3	3
ONE FOLLOW UP COMPLETED	391		4	3	3	4	3	5	5	NA	1		2021-11-29	4	4	4	3	4	4	5	4
ONE FOLLOW UP COMPLETED	392		4	5	3	5	4	5	4	5	0		2021-11-29	5	5	4	5	4	5	4	5
ONE FOLLOW UP COMPLETED	393		5	5	3	5	5	5	3	5	0		2021-11-29	4	4	4	4	4	4	4	4
ONE FOLLOW UP COMPLETED	394		5	5	5	5	5	5	5	5	0		2021-12-10	5	5	5	5	5	5	5	5
ONE FOLLOW UP COMPLETED	395		5	3	5	5	3	5	3	5	0		2021-12-03	5	4	4	4	4	4	4	5
ONE FOLLOW UP COMPLETED	396		3	5	4	4	2	5	5	5	0		2021-11-30	5	5	4	4	4	5	5	5
ONE FOLLOW UP COMPLETED	397		5	5	5	5	3	5	5	5	0		2021-12-14	4	4	4	4	5	5	5	4
ONE FOLLOW UP COMPLETED	398		3	2	3	1	3	3	3	4	0		2021-11-30	3	2	2	2	3	3	3	5
ONE FOLLOW UP COMPLETED	399		4	5	4	3	3	4	3	4	0		2021-11-30	3	4	4	3	2	3	3	4
ONE FOLLOW UP COMPLETED	400		3	1	1	1	1	1	1	2	0		2021-11-30	1	1	1	1	1	1	1	1
ONE FOLLOW UP COMPLETED	401		2	2	2	2	2	3	2	1	0		2021-12-02	3	2	3	2	2	3	1	2
ONE FOLLOW UP COMPLETED	402		3	3	3	1	3	3	3	NA	0		2021-12-13	4	3	5	1	3	5	3	NA
ONE FOLLOW UP COMPLETED	403		4	2	3	3	3	4	3	4	0		2021-12-01	4	3	4	3	3	4	4	4
ONE FOLLOW UP COMPLETED	404		4	4	4	3	3	4	3	4	1		2021-12-07	3	3	4	3	4	4	4	4
ONE FOLLOW UP COMPLETED	405		4	3	3	2	3	4	3	4	2		2021-12-07	3	2	3	2	3	3	2	4
ONE FOLLOW UP COMPLETED	406		5	5	5	5	3	5	3	3	0		2021-12-08	3	4	4	4	4	4	4	4
ONE FOLLOW UP COMPLETED	407		3	4	3	4	4	4	5	4	0		2021-12-16	3	3	3	3	2	4	2	4
ONE FOLLOW UP COMPLETED	408		2	4	4	4	4	4	4	3	2		2021-12-01	4	4	3	3	3	3	3	4
ONE FOLLOW UP COMPLETED	409		2	3	2	2	2	3	3	4	0		2021-12-09	3	3	3	2	4	3	3	4
ONE FOLLOW UP COMPLETED	410		4	4	4	2	4	4	5	5	0		2021-12-02	4	4	4	3	4	5	5	5
ONE FOLLOW UP COMPLETED	411		2	2	3	3	2	3	3	4	1		2021-12-02	3	2	3	2	2	3	3	3
ONE FOLLOW UP COMPLETED	412		4	4	3	4	2	4	4	5	0		2021-12-02	4	3	3	4	4	4	3	4
ONE FOLLOW UP COMPLETED	413		3	2	3	4	2	4	3	4	0		2021-12-02	3	3	2	3	3	3	4	4
ONE FOLLOW UP COMPLETED	414		3	3	3	3	2	4	3	4	0		2021-12-16	3	3	2	2	1	3	1	3
ONE FOLLOW UP COMPLETED	415		4	4	4	4	3	4	3	5	0		2021-12-03	4	4	4	3	5	5	3	4
ONE FOLLOW UP COMPLETED	416		1	1	1	1	1	1	3	NA	0		2021-12-07	1	3	2	1	3	1	3	NA
ONE FOLLOW UP COMPLETED	417		4	4	4	5	3	4	4	NA	3		2021-12-16	4	4	4	3	3	4	4	NA
ONE FOLLOW UP COMPLETED	418		3	2	3	3	2	3	4	2	1		2021-12-13	4	3	3	4	5	5	4	4
ONE FOLLOW UP COMPLETED	419		5	5	5	5	5	5	5	5	0		2021-12-23	5	5	5	5	5	5	4	NA
ONE FOLLOW UP COMPLETED	420		4	3	3	3	2	3	3	4	0		2021-12-15	3	2	3	2	3	4	2	3
ONE FOLLOW UP COMPLETED	421		5	3	5	2	5	4	5	5	0		2021-12-07	3	4	3	2	3	4	4	5
ONE FOLLOW UP COMPLETED	422		2	2	2	3	1	5	3	5	0		2021-12-07	3	3	3	3	3	2	2	5
ONE FOLLOW UP COMPLETED	423		3	3	3	2	2	4	3	5	0		2021-12-14	3	3	3	3	3	3	5	5
ONE FOLLOW UP COMPLETED	424		3	5	4	3	4	5	5	5	0		2021-12-09	5	5	5	4	4	5	5	5
ONE FOLLOW UP COMPLETED	425		2	2	3	2	2	3	2	4	0		2021-12-07	3	3	3	3	2	3	1	3
ONE FOLLOW UP COMPLETED	426		3	1	1	1	1	2	2	5	0		2021-12-20	3	3	3	3	3	3	3	4
ONE FOLLOW UP COMPLETED	427		3	4	3	4	3	4	3	4	0		2021-12-10	4	3	4	3	3	3	4	4
ONE FOLLOW UP COMPLETED	428		3	3	3	2	2	4	3	4	0		2021-12-13	4	3	4	2	3	2	2	4
ONE FOLLOW UP COMPLETED	429		4	5	4	4	4	5	4	5	0		2021-12-13	5	4	4	4	5	5	4	5
ONE FOLLOW UP COMPLETED	430		3	4	3	3	4	4	4	3	0		2021-12-20	3	3	3	2	3	3	4	4
ONE FOLLOW UP COMPLETED	431		5	4	5	5	5	5	4	1	0		2021-12-17	5	5	5	5	5	5	3	5
ONE FOLLOW UP COMPLETED	432		4	4	4	4	4	4	4	4	1		2021-12-10	5	5	5	5	5	5	5	5
ONE FOLLOW UP COMPLETED	433		3	5	3	2	2	3	3	5	0		2021-12-28	3	3	3	3	3	3	3	3
ONE FOLLOW UP COMPLETED	434		4	5	4	3	3	5	5	5	1		2021-12-17	4	4	3	4	2	4	5	5
ONE FOLLOW UP COMPLETED	435		4	3	4	3	4	4	4	4	0		2021-12-13	4	4	4	3	4	4	4	4
ONE FOLLOW UP COMPLETED	436		3	3	3	3	4	4	2	4	0		2021-12-13	3	3	3	3	4	4	3	4
ONE FOLLOW UP COMPLETED	437		3	4	3	3	3	5	3	5	0		2021-12-14	3	3	3	4	3	4	3	4
ONE FOLLOW UP COMPLETED	438				4						0		2021-12-20	4	3	4	3	3	4	4	5
ONE FOLLOW UP COMPLETED	439		2	2	2	2	1	2	2	2	1		2021-12-13	3	1	2	1	2	2	1	1
ONE FOLLOW UP COMPLETED	440		4	3	4	2	3	4	2	3	1		2021-12-14	3	3	3	2	2	3	1	2
ONE FOLLOW UP COMPLETED	441		2	4	5	3	3	3	4	5	0		2021-12-15	3	5	5	3	3	5	5	5
ONE FOLLOW UP COMPLETED	442		4	4	4	4	3	4	3	5	0		2021-12-14	5	3	3	3	3	5	5	5
ONE FOLLOW UP COMPLETED	443		5	5	5	5	5	5	5	5	2		2021-12-21	5	5	5	5	5	5	5	5
ONE FOLLOW UP COMPLETED	444		3	4	3	3	3	4	4	3	0		2021-12-29	3	3	3	3	3	4	4	4
ONE FOLLOW UP COMPLETED	445		3	3	3	3	3	4	2	4	1		2021-12-15	3	3	3	2	2	4	3	3
ONE FOLLOW UP COMPLETED	446		2	2	1	3	2	4	2	5	0		2021-12-16	3	2	3	3	4	4	2	4
ONE FOLLOW UP COMPLETED	447		4	4	4	4	3	5	5	5	0		2021-12-29	5	5	5	5	4	5	5	NA
ONE FOLLOW UP COMPLETED	448		3	3	3	3	3	5	4	5	0		2021-12-22	4	4	4	4	4	3	4	4
ONE FOLLOW UP COMPLETED	449		4	4	4	4	4	4	3	5	0		2021-12-15	4	4	4	4	4	4	3	5
ONE FOLLOW UP COMPLETED	450		3	3	3	2	3	3	3	3	0		2021-12-29	3	3	3	3	3	3	4	2
ONE FOLLOW UP COMPLETED	451		4	2	3	3	3	4	2	3	0		2021-12-16	3	3	4	3	3	3	3	4
ONE FOLLOW UP COMPLETED	452		3	3	3	2	1	4	3	NA	0		2021-12-29	3	2	3	3	3	3	2	4
ONE FOLLOW UP COMPLETED	453		4	4	4	3	5	5	4	3	0		2021-12-29	4	4	4	3	4	5	3	3
ONE FOLLOW UP COMPLETED	454		3	3	3	3	3	3	3	3	0		2021-12-23	3	3	4	3	4	4	4	3
ONE FOLLOW UP COMPLETED	455		3	4	3	3	3	4	4	4	0		2021-12-20	4	4	3	4	3	3	4	4
ONE FOLLOW UP COMPLETED	456		4	4	4	5	3	4	5	5	0		2021-12-16	3	5	3	2	3	5	3	5
ONE FOLLOW UP COMPLETED	457		5	4	5	5	5	5	4	5	0		2021-12-23	5	5	5	4	5	5	5	5
ONE FOLLOW UP COMPLETED	458		5	3	5	5	5	5	3	5	0		2021-12-17	3	3	3	3	3	5	5	5
ONE FOLLOW UP COMPLETED	459		4	3	3	4	4	4	3	4	0		2022-01-04	3	4	4	4	3	4	5	4
ONE FOLLOW UP COMPLETED	460		4	4	4	3	3	4	4	5	0		2021-12-17	4	4	4	4	4	5	3	4
ONE FOLLOW UP COMPLETED	461		5	3	4	3	5	5	3	5	2		2022-01-03	5	3	5	3	5	5	3	5
ONE FOLLOW UP COMPLETED	462		1	5	4	1	4	5	1	5	0		2022-01-20	3	3	3	3	4	4	2	2
ONE FOLLOW UP COMPLETED	463		3	2	3	3	3	3	3	5	0		2021-12-27	3	3	2	2	4	2	2	5
ONE FOLLOW UP COMPLETED	464		3	2	2	1	2	2	1	1	0		2022-01-05	3	3	3	3	3	3	4	3
ONE FOLLOW UP COMPLETED	465		3	5	4	4	5	4	5	4	0		2021-12-28	5	4	5	5	5	4	4	5
ONE FOLLOW UP COMPLETED	466		5	4	5	3	4	5	3	5	0		2022-01-20	4	4	4	4	4	4	3	4
ONE FOLLOW UP COMPLETED	467		5	2	3	3	3	3	1	2	0		2022-01-05	4	3	4	4	3	3	2	3
ONE FOLLOW UP COMPLETED	468		5	3	4	3	2	4	4	4	0		2021-12-20	3	4	4	3	3	4	4	4
ONE FOLLOW UP COMPLETED	469		3	4	3	2	2	3	5	5	1		2021-12-20	3	3	2	2	3	3	4	3
ONE FOLLOW UP COMPLETED	470		5	3	3	4	3	4	3	3	0		2022-01-04	5	3	4	3	3	4	3	5
ONE FOLLOW UP COMPLETED	471		5	4	5	4	4	4	4	5	0		2022-01-05	5	3	3	4	3	4	4	5
ONE FOLLOW UP COMPLETED	472		5	3	4	1	4	3	3	5	0		2021-12-21	3	5	5	3	3	5	5	5
ONE FOLLOW UP COMPLETED	473		3	4	3	4	4	4	3	4	1		2021-12-27	4	4	3	3	4	4	3	5
ONE FOLLOW UP COMPLETED	474		5	5	4	4	1	4	3	5	2		2021-12-22	5	5	4	4	3	5	2	5
ONE FOLLOW UP COMPLETED	475		5	3	3	3	2	5	5	5	0		2021-12-23	4	3	3	2	2	5	3	5
ONE FOLLOW UP COMPLETED	476		4	3	5	1	3	5	2	5	0		2021-12-22	3	3	4	4	3	4	3	3
ONE FOLLOW UP COMPLETED	477		3	4	3	4	4	4	3	4	0		2022-01-03	3	3	3	3	5	3	2	5
ONE FOLLOW UP COMPLETED	478		3	3	5	3	2	4	2	5	0		2021-12-29	3	4	4	3	4	4	3	3
ONE FOLLOW UP COMPLETED	479		3	5	3	2	3	3	3	5	0		2021-12-22	3	3	3	5	4	4	3	5
ONE FOLLOW UP COMPLETED	480		1	2	1	1	1	3	1	5	2		2021-12-29	1	3	1	3	1	3	3	4
ONE FOLLOW UP COMPLETED	481		5	2	1	5	5	5	1	1	1		2021-12-22	3	1	3	3	1	4	1	1
ONE FOLLOW UP COMPLETED	482		4	4	3	4	4	4	5	4	0		2021-12-30	3	4	4	4	3	4	5	4
ONE FOLLOW UP COMPLETED	483		3	2	4	2	1	3	1	4	1		2021-12-27	2	1	4	2	2	3	1	3
ONE FOLLOW UP COMPLETED	484		3	2	4	2	4	2	1	4	0		2021-12-29	3	3	4	3	4	3	2	5
ONE FOLLOW UP COMPLETED	485		4	3	3	2	3	3	2	3	0		2021-12-30	3	3	3	3	3	4	3	4
ONE FOLLOW UP COMPLETED	486		5	4	5	4	4	3	2	5	0		2022-01-06	5	3	4	2	3	4	2	4
ONE FOLLOW UP COMPLETED	487		3	3	3	3	3	3	2	4	0		2022-01-03	2	3	3	3	3	4	3	4
ONE FOLLOW UP COMPLETED	488		4	3	3	3	2	4	4	5	0		2022-01-04	4	5	3	4	5	3	4	4
ONE FOLLOW UP COMPLETED	489		4	4	3	3	4	4	3	NA	0		2022-01-04	4	2	4	2	4	4	2	4
ONE FOLLOW UP COMPLETED	490		5	5	4	3	4	4	4	4	0		2022-01-06	4	4	3	3	4	4	4	4
ONE FOLLOW UP COMPLETED	491		3	4	3	2	5	2	5	5	0		2022-01-21	5	5	5	3	5	4	4	5
ONE FOLLOW UP COMPLETED	492		4	4	4	2	2	4	3	5	0		2022-01-24	4	4	4	3	3	4	3	4
ONE FOLLOW UP COMPLETED	493		4	3	4	3	4	4	4	3	0		2022-01-21	4	4	4	4	3	4	4	5
ONE FOLLOW UP COMPLETED	494		5	3	5	3	5	3	3	3	0		2022-01-12	4	5	4	4	5	4	3	5
ONE FOLLOW UP COMPLETED	495		3	3	4	2	2	4	3	NA	0		2022-01-24	3	3	2	4	4	4	4	3
ONE FOLLOW UP COMPLETED	496		4	3	3	1	2	4	4	5	4		2022-01-13	3	3	3	3	2	3	3	5
ONE FOLLOW UP COMPLETED	497		3	2	2	2	3	3	3	3	0		2022-01-24	4	3	3	2	2	3	1	NA
ONE FOLLOW UP COMPLETED	498		5	4	4	4	4	4	3	5	0		2022-01-24	4	3	4	3	3	4	3	5
ONE FOLLOW UP COMPLETED	499		4	4	5	5	5	5	4	5	0		2022-01-21	5	5	5	5	5	5	5	5
ONE FOLLOW UP COMPLETED	500		5	3	5	5	3	5	5	5	0		2022-01-26	5	5	5	5	5	5	5	5
ONE FOLLOW UP COMPLETED	501		3	3	2	1	3	4	3	2	1		2022-01-21	3	3	3	2	2	3	3	3
ONE FOLLOW UP COMPLETED	502		3	4	3	3	3	4	4	5	0		2022-01-20	4	4	3	5	4	4	4	4
ONE FOLLOW UP COMPLETED	503		4	4	3	3	4	3	2	5	0		2022-01-24	4	4	4	4	4	4	4	5
ONE FOLLOW UP COMPLETED	504		4	3	4	3	3	4	3	5	0		2022-01-25	5	4	4	3	4	4	4	4
ONE FOLLOW UP COMPLETED	505		3	3	4	3	3	4	3	5	0		2022-01-21	5	4	4	4	4	4	4	4
ONE FOLLOW UP COMPLETED	506		3	2	3	2	1	3	3	5	8		2022-01-21	3	3	2	2	1	3	2	4
THREE FOLLOW UPS COMPLETED	507		3	3	3	3	3	3	4	5	0		2021-10-20	4	4	4	3	4	4	4	5		44518	5	5	5	1	5	5	4	5		2021-12-10	3	4	4	3	3	3	4	5
THREE FOLLOW UPS COMPLETED	508		2	4	3	3	3	5	4	4	0		2021-10-26	3	3	3	3	3	5	4	5		44509	3	4	3	3	3	4	3	4		2021-11-29	3	4	3	3	3	4	4	4
THREE FOLLOW UPS COMPLETED	509		2	3	2	2	1	3	3	4	1		2021-10-22	2	2	2	2	1	2	1	1		44509	2	1	2	2	1	2	1	5		2021-12-03	3	2	2	2	1	2	3	3
THREE FOLLOW UPS COMPLETED	510		3	4	4	3	1	3	3	4	4		2021-11-09	2	1	1	2	1	1	1	3		44540	1	3	1	1	1	2	2	2		2022-01-06	2	3	1	2	2	3	3	1
TWO FOLLOW UPS COMPLETED	511		3	5	4	3	3	5	4	4	0		2021-08-30	4	4	3	3	4	4	4	4		44470	3	5	3	4	4	5	3	4
TWO FOLLOW UPS COMPLETED	512		4	4	4	3	3	4	4	5	0		2021-09-01	3	3	3	2	3	3	3	3		44454	4	4	3	3	3	4	4	4
TWO FOLLOW UPS COMPLETED	513		1	1	1	1	1	1	3	3	0		2021-09-14	3	3	1	1	1	3	3	5		44483	3	2	1	1	1	4	2	4
TWO FOLLOW UPS COMPLETED	514		3	5	4	3	5	5	5	5	3		2021-09-09	3	3	2	2	3	3	3	5		44488	4	4	3	4	3	4	3	5
TWO FOLLOW UPS COMPLETED	515		3	1	1	3	3	5	3	5	0		2021-09-08	3	3	3	3	3	5	3	4		44476	5	4	5	5	4	5	5	5
TWO FOLLOW UPS COMPLETED	516		4	3	4	4	4	3	2	3	0		2021-09-21	2	2	3	3	2	3	1	3		44473	2	2	3	3	3	3	2	4
TWO FOLLOW UPS COMPLETED	517		5	5	5	3	5	5	5	5	0		2021-10-19	5	5	5	3	5	5	5	5		44518	5	5	5	1	5	5	4	5
TWO FOLLOW UPS COMPLETED	518		4	3	4	2	2	4	3	4	2		2021-10-26	3	2	4	2	2	4	1	4		44508	3	3	5	3	5	5	4	5
TWO FOLLOW UPS COMPLETED	519		3	3	3	1	1	3	2	NA	0		2021-10-26	3	3	2	2	2	3	3	4		44529	2	3	3	3	4	4	3	4
TWO FOLLOW UPS COMPLETED	520		5	4	4	4	3	4	4	4	2		2021-11-30	4	4	4	4	4	4	5	4		44547	4	4	4	4	4	4	5	5
TWO FOLLOW UPS COMPLETED	521		2	2	2	2	1	2	2	2	1		2021-11-29	2	2	3	3	3	2	3	2		44545	3	3	3	3	3	3	1	3
TWO FOLLOW UPS COMPLETED	522		3	3	3	2	3	3	3	5	0		2021-11-29	3	3	3	2	3	2	3	3		44552	3	3	3	2	3	3	3	3
TWO FOLLOW UPS COMPLETED	523		4	4	4	4	5	5	5	5	0		2021-12-02	3	4	3	3	5	5	3	3		44560	4	4	3	4	4	4	4	4
TWO FOLLOW UPS COMPLETED	524		3	3	4	3	2	4	3	5	0		2021-12-01	3	2	3	2	2	5	3	5		44560	5	5	5	3	5	3	5	5
TWO FOLLOW UPS COMPLETED	525		5	3	4	1	4	5	3	3	0		2021-12-02	3	4	3	4	3	5	5	3		44545	3	4	3	2	3	5	3	3
TWO FOLLOW UPS COMPLETED	526		2	1	1	1	1	2	1	2	0		2021-12-10	2	2	2	2	1	2	2	2		44553	2	2	2	2	1	2	2	2
TWO FOLLOW UPS COMPLETED	527		3	1	4	3	4	5	3	5	1		2021-12-08	4	3	3	3	4	4	4	4		44551	4	3	4	3	4	5	4	4
TWO FOLLOW UPS COMPLETED	528		2	2	4	2	3	2	3	4	6		2021-12-27	3	4	2	3	3	3	4	4		44585	2	4	3	2	3	3	3	5
TWO FOLLOW UPS COMPLETED	529		3	4	3	3	3	3	4	5	1		2021-12-29	3	3	4	4	3	4	4	4		44586	4	3	3	4	3	3	4	NA
TWO FOLLOW UPS COMPLETED	530		5	3	3	4	3	5	5	3	2		2021-12-28	5	3	3	4	4	4	5	3		44581	3	5	4	5	4	5	5	3
TWO FOLLOW UPS COMPLETED	531		1	2	2	1	1	3	3	4	0		2022-01-05	2	2	2	1	2	2	2	1		44582	4	4	3	4	3	3	3	4
BASELINE ONLY	532		3	2	2	3	3	3	3	4			2021-07-08	YES	2	3	3
BASELINE ONLY	533		3	3	3	3	2	4	3	5	1
BASELINE ONLY	534		3	3	3	2	3	4	3	4	1
BASELINE ONLY	535		3	3	3	3	3	3	3	5	1
BASELINE ONLY	536		2	2	2	2	3	3	3	3
BASELINE ONLY	537		5	4	5	2	5	5	4	5
BASELINE ONLY	538		4	2	3	3	2	4	4	4
BASELINE ONLY	539		3	3	3	1	4	4	1	5
BASELINE ONLY	540		3	3	3	3	3	3	3	3
BASELINE ONLY	541		5	5	4	5	4	5	5	4
BASELINE ONLY	542		3	4	3	3	3	3	4	3
BASELINE ONLY	543		3	3	3	3	1	5	1	5
BASELINE ONLY	544		3	4	4	4	2	4	4	5
BASELINE ONLY	545		4	4	4	3	4	5	3	5
BASELINE ONLY	546		4	4	4	3	3	5	5	4
BASELINE ONLY	547		3	5	4	4	3	3	3	4
BASELINE ONLY	548		5	3	3	2	1	2	2	2
BASELINE ONLY	549		5	5	4	4	4	4	4	4
BASELINE ONLY	550		5	5	5	5	5	5	5	5
BASELINE ONLY	551		5	5	5	5	2	5	3	NA
BASELINE ONLY	552		5	3	3	2	1	3	1	5
BASELINE ONLY	553		5	3	3	3	5	5	3	5
BASELINE ONLY	554		3	3	3	3	2	3	2	1
BASELINE ONLY	555		5	3	3	2	3	4	3	5
BASELINE ONLY	556		5	4	4	5	3	4	4	5
BASELINE ONLY	557		4	5	5	5	3	5	3	5
BASELINE ONLY	558		4	3	5	2	1	5	4	5
BASELINE ONLY	559		5	5	5	4	5	5	5	5
BASELINE ONLY	560		3	1	3	3	3	5	1	4
BASELINE ONLY	561		5	5	4	4	4	4	5	4
BASELINE ONLY	562		4	4	3	3	3	4	2	5
BASELINE ONLY	563		2	2	1	2	2	1	3	4			2021-07-20
BASELINE ONLY	564		5	4	5	5	4	4	3	5
BASELINE ONLY	565		3	3	4	4	3	4	3	2
BASELINE ONLY	566		4	3	4	4	3	5	3	5
BASELINE ONLY	567		5	5	5	3	3	4	4	2
BASELINE ONLY	568		4	5	3	2	2	4	3	2
BASELINE ONLY	569		4	3	3	3	3	5	3	4
BASELINE ONLY	570		5	2	5	3	3	5	2	2
BASELINE ONLY	571		4	5	3	4	5	4	4	5
BASELINE ONLY	572		3	4	4	2	4	4	4	2
BASELINE ONLY	573		5	2	4	3	2	4	3	4
BASELINE ONLY	574		4	4	3	3	2	3	4	3
BASELINE ONLY	575		4	5	4	5	5	5	2	NA			2021-08-05	NO
BASELINE ONLY	576		4	2	4	2	1	3	2	4
BASELINE ONLY	577		5	4	5	4	5	5	3	5
BASELINE ONLY	578		4	4	3	3	3	4	2	NA
BASELINE ONLY	579		3	3	3	2	2	3	3	NA
BASELINE ONLY	580		3	1	1	1	2	2	2	3
BASELINE ONLY	581		3	4	4	3	3	4	5	5
BASELINE ONLY	582		5	5	5	5	5	5	5	5
BASELINE ONLY	583		3	3	3	2	3	3	2	2
BASELINE ONLY	584		4	4	4	3	4	3	3	4
BASELINE ONLY	585		4	3	3	2	4	3	3	5			2021-08-17	YES	3	3	3	4	3	4	3	3
BASELINE ONLY	586		5	3	4	3	1	3	4	3
BASELINE ONLY	587		5	3	5	4	4	5	3	5
BASELINE ONLY	588		3	3	3	2	3	3	2	5
BASELINE ONLY	589		3	3	3	3	4	3	4	4
BASELINE ONLY	590		2	3	3	1	2	2	2	3
BASELINE ONLY	591		4	3	3	3	3	5	4	5
BASELINE ONLY	592		2	5	2	3	5	5	3	4
BASELINE ONLY	593		4	4	4	3	3	4	4	NA
ONE FOLLOW UP COMPLETED	594		2	1	3	1	1	2	2	3	0		2022-02-11	1	1	3	3	1	3	2	2
BASELINE ONLY	594		2	1	3	3	1	2	2	1
BASELINE ONLY	595		5	4	5	4	4	4	3	4
BASELINE ONLY	596		3	2	3	3	2	3	3	NA
BASELINE ONLY	597		5	5	5	5	4	5	5	NA			2021-08-26	YES	5	5	5	5	5	5	5
BASELINE ONLY	598		5	5	4	5	4	5	4	5
BASELINE ONLY	599		5	3	3	3	2	4	3	4
BASELINE ONLY	600		1	3	1	2	1	3	4	5
BASELINE ONLY	601		5	5	5	4	5	5	3	5
BASELINE ONLY	602		5	5	4	2	3	5	4	5
BASELINE ONLY	603		1	2	1	2	1	3	4	5
BASELINE ONLY	604		1	3	3	1	5	4	1	3
BASELINE ONLY	605		3	2	1	2	1	3	2	5
BASELINE ONLY	606		5	3	4	2	3	5	5	5
BASELINE ONLY	607		4	5	5	3	4	4	4	5
BASELINE ONLY	608		4	3	3	4	3	3	4	5
BASELINE ONLY	609		3	3	3	2	3	4	4	4
BASELINE ONLY	610		4	3	3	1	2	5	2	5
BASELINE ONLY	611		3	5	3	3	3	5	3	5
BASELINE ONLY	612		2	2	2	1	1	2	1	1
BASELINE ONLY	613		4	3	3	4	4	4	3	NA
BASELINE ONLY	614		4	2	2	3	3	5	3	2
BASELINE ONLY	615		1	2	3	1	1	2	2	3
BASELINE ONLY	616		4	3	4			4	3	NA
BASELINE ONLY	617		4	3	3	2	3	3	3	4
BASELINE ONLY	618		3	4	4	3	3	5	4	4
BASELINE ONLY	619		2	2	2	2	3	3	3	2
BASELINE ONLY	620		3	3	3	3	3	4	4	4
BASELINE ONLY	621		4	3	3	4	3	4	3	3
BASELINE ONLY	622		4	4	5	3	5	5	3	5
BASELINE ONLY	623		5	3	4	3	3	3	1	2
BASELINE ONLY	624		1	1	1	2	3	3	1	1
BASELINE ONLY	625		5	5	5	5	4	5	4	5
BASELINE ONLY	626		3	5	5	3	3	5	3	5
BASELINE ONLY	627		4	4	4	4	4	4	4	4
BASELINE ONLY	628		5	5	4	4	4	5	5	5
BASELINE ONLY	629		4	3	2	3	3	5	2	4
BASELINE ONLY	630		3	4	4	3	4	4	4	4
BASELINE ONLY	631		5	4	4	3	4	4	4	5
BASELINE ONLY	632		4	3	4	2	3	3	4	4
BASELINE ONLY	633		2	4	5	1	2	1	2	1
BASELINE ONLY	634		3	4	3	3	4	3	2	4
BASELINE ONLY	635		5	4	5	4	3	5	4	NA
BASELINE ONLY	636		3	3	3	1	3	3	1	3
BASELINE ONLY	637		3	3	3	3	4	4	4	3
BASELINE ONLY	638		5	5	4	5	5	5	4	NA
BASELINE ONLY	639		2	2	1	1	1	3	2	3
BASELINE ONLY	640		3	3	3	3	3	3	3	3
BASELINE ONLY	641		4	4	5	3	4	4	5	3
BASELINE ONLY	642		4	2	3	3	4	4	3	3
BASELINE ONLY	643		4	4	4	3	3	4	5	5
BASELINE ONLY	644		4	5	4	3	4	4	3	5
BASELINE ONLY	645		5	2	3	2	4	5	5	5
BASELINE ONLY	646		5	5	5	5	5	5	4	5
BASELINE ONLY	647		1	2	5	1	1	4	5	5
BASELINE ONLY	648		5	4	4	4	3	5	3	3
BASELINE ONLY	649		3	3	3	3	3	3	3	2
BASELINE ONLY	650		2	1	2	1	4	4	2	5
BASELINE ONLY	651		4	3	3	3	2	4	1	4
BASELINE ONLY	652		4	4	4	3	3	4	4	5
BASELINE ONLY	653		3	4	4	3	4	5	4	5
BASELINE ONLY	654		3	4	3	3	2	3	3	NA
BASELINE ONLY	655		4	4	3	3	3	5	3	5
BASELINE ONLY	656		4	4	3	4	3	5	4	4
BASELINE ONLY	657		4	3	4	3	4	4	4	4
BASELINE ONLY	658		4	4	3	4	4	5	3	5
BASELINE ONLY	659		4	3	3	4	4	5	4	5
BASELINE ONLY	660		4	3	4	4	3	4	3	4
BASELINE ONLY	661		5	5	5	5	5	5	5	5
BASELINE ONLY	662		4	4	4	5	5	5	3	4
BASELINE ONLY	663		5	5	5	5	5	5	5	5
BASELINE ONLY	664		4	5	4	4	5	5	4	NA
BASELINE ONLY	665		5	4	5	3	4	5	5	4
BASELINE ONLY	666		3	3	3	3	4	4	3	3
BASELINE ONLY	667		2	1	2	2	1	2	1	4
BASELINE ONLY	668		4	3	4	3	2	3	2	5
BASELINE ONLY	669		4	4	4	3	3	4	2	4
BASELINE ONLY	670		2	2	2	2	1	2	3	3
BASELINE ONLY	671		2	3	3	3	3	1	3	3
BASELINE ONLY	672		4	5	3	4	5	5	5	5
BASELINE ONLY	673		3	4	3	2	4	5	5	5
BASELINE ONLY	674		4	3	4	4	3	3	3	4
BASELINE ONLY	675		4	4	4	4	4	4	4	NA
BASELINE ONLY	676		4	3	5	4	5	4	3	5
BASELINE ONLY	677		5	5	5	5	5	5	5	NA
BASELINE ONLY	678		5	5	5	5	5	5	5	5
BASELINE ONLY	679		5	5	5	5	5	5	5	5
BASELINE ONLY	680		2	5	5	5	5	5	5	5
BASELINE ONLY	681		3	4	3	3	3	3	4	NA
BASELINE ONLY	682		5	5	5	5	5	5	4	5
BASELINE ONLY	683		5	5	4	3	4	5	3	NA
BASELINE ONLY	684		4	3	4	3	3	4	3	5
BASELINE ONLY	685		3	3	2	3	2	3	3	NA
BASELINE ONLY	686		3	3	3	2	1	3	4	3
BASELINE ONLY	687		3	3	4	4	3	5	4	NA
BASELINE ONLY	688		5	5	4	4	4	4	5	4
BASELINE ONLY	689		4	3	1	3	5	4	3	5			2021-09-16	YES	5	3	3	5	3	2	3	5
BASELINE ONLY	690		1	3	3	1	1	2	2	1
BASELINE ONLY	691		3	3	2	2	3	2	4	4			2021-09-17	YES	1
BASELINE ONLY	692		5	5	5	4	4	5	5	3
BASELINE ONLY	693		5	4	4	4	4	4	4	4
BASELINE ONLY	694		3	3	2	3	2	3	3	5
BASELINE ONLY	695		5	5	4	5	5	5	4	5
BASELINE ONLY	696		1	1	1	1	1	1	3	5
BASELINE ONLY	697		5	3	4	3	3	3	4	3
BASELINE ONLY	698		3	4	4	3	3	4	3	NA
BASELINE ONLY	699		5	4	4	3	4	5	5	5
BASELINE ONLY	700		4	3	3	3	2	5	3	5
BASELINE ONLY	701		3	3	2	2	3	2	2	5
BASELINE ONLY	702		3	4	3	3	4	4	4	NA
BASELINE ONLY	703		3	3	3	4	4	5	5	5			2021-09-27	YES	3	3	1	3	3	3	3	NA
BASELINE ONLY	704		2	2	2	3	3	3	4	4
BASELINE ONLY	705		5	5	4	4	5	4	5	4
BASELINE ONLY	706		4	4	3	4	4	4	4	4
BASELINE ONLY	707		3	3	3	4	3	3	2	3
BASELINE ONLY	708		5	5	4	5	5	4	4	NA
BASELINE ONLY	709		4	4	3	3	3	4	4	5
BASELINE ONLY	710		2	1	3	1	1	3	3	3
BASELINE ONLY	711		4	4	4	3	4	4	3	2
BASELINE ONLY	712		4	5	5	4	4	5	4	5
BASELINE ONLY	713		5	4	4	3	4	4	2	3
BASELINE ONLY	714		3	3	3	3	5	4	3	5
BASELINE ONLY	715		5	5	4	4	4	4	5	5
BASELINE ONLY	716		5	5	5	4	4	5	5	5
BASELINE ONLY	717		4	4	4	3	2	3	5	5
BASELINE ONLY	718		4	4	4	2	4	4	4	5
BASELINE ONLY	719		3	4	4	3	4	4	3	4
BASELINE ONLY	720		4	4	4	3	3	4	3	3
BASELINE ONLY	721		3	5	5	3	3	5	5	5
BASELINE ONLY	722		5	4	4	3	3	4	2	NA
BASELINE ONLY	723		3	3	2	3	2	3	4	3
BASELINE ONLY	724		3	3	3	4	2	5	2	NA
BASELINE ONLY	725		4	4	4	3	4	4	3	4
BASELINE ONLY	726		4	3	2	2	3	3	2	4
BASELINE ONLY	727		4	5	5	5	5	5	4	4
BASELINE ONLY	728		3	3	2	2	2	2	2	3
BASELINE ONLY	729		3	3	2	2	3	3	4	3
BASELINE ONLY	730		4	4	4	3	3	4	4	4
BASELINE ONLY	731		5	5	3	3	3	4	2	5
BASELINE ONLY	732		4	2	4	2	2	3	4	4
BASELINE ONLY	733		4	3	3	4	2	3	2	4
BASELINE ONLY	734		4	4	3	4	3	4	4	5
BASELINE ONLY	735		5	3	4	3	4	4	2	4
BASELINE ONLY	736		5	4	5	4	3	5	4	5
BASELINE ONLY	737		5	5	4	4	4	4	4	4
BASELINE ONLY	738		3	3	4	3	3	3	2	4
BASELINE ONLY	739		5	4	4	3	4	4	4	4
BASELINE ONLY	740		4	3	5	2	3	5	3	5
BASELINE ONLY	741		5	5	5	2	5	5	5	5
BASELINE ONLY	742		2	3	4	3	3	5	5	5
BASELINE ONLY	743		4	5	4	4	5	5	2	3
BASELINE ONLY	744		4	4	3	3	5	5	4	4
BASELINE ONLY	745		3	3	3	3	2	3	2	4
BASELINE ONLY	746		4	4	4	3	2	4	3	5
BASELINE ONLY	747		4	4	5	3	1	4	1	5
BASELINE ONLY	748		5	5	4	5	4	4	4	4
BASELINE ONLY	749		5	5	5	3	5	5	5	5
BASELINE ONLY	750		5	5	5	4	4	5	4	4
BASELINE ONLY	751		5	5	5	5	5	5	5	5
BASELINE ONLY	752		3	4	3	3	4	4	3	5
BASELINE ONLY	753		3	2	2	3	3	2	3	4
BASELINE ONLY	754		2	1	2	3	2	4	3	3
BASELINE ONLY	755		5	3	3	3	5	5	3	3
BASELINE ONLY	756		3	5	4	2	2	4	2	5
BASELINE ONLY	757		4	3	3	3	3	3	5	5
BASELINE ONLY	758		2	4	2	2	2	3	2	4
BASELINE ONLY	759		4	3	5	2	3	4	4	3
BASELINE ONLY	760		4	3	4	2	3	4	3	5
BASELINE ONLY	761		3	4	4	4	4	5	3	5
BASELINE ONLY	762		4	4	3	4	3	4	2	NA
BASELINE ONLY	763		2	2	4	1	2	2	2	4
BASELINE ONLY	764		3	3	4	3	3	4	2	3
BASELINE ONLY	765		5	2	4	1	4	5	3	5
BASELINE ONLY	766		3	3	3	3	2	4	3	3
BASELINE ONLY	767		3	2	3	2	3	3	1	5
BASELINE ONLY	768		2	1	1	1	1	1	1	2
BASELINE ONLY	769		4	5	4	4	5	4	5	NA
BASELINE ONLY	770		5	5	5	4	4	5	3	5
BASELINE ONLY	771		5	5	3	3	5	5	3	5
BASELINE ONLY	772		4	3	4	4	3	4	3	4
BASELINE ONLY	773		4	3	4	3	3	4	3	4
BASELINE ONLY	774		3	4	4	3	4	3	5	4
BASELINE ONLY	775		5	5	5	5	5	5	5	5
BASELINE ONLY	776		4	5	5	4	4	5	4	NA
BASELINE ONLY	777		2	3	2	2	2	2	2	2
BASELINE ONLY	778		4	3	4	3	3	4	2	5
BASELINE ONLY	779		1	3	1	1	3	1	3	5
BASELINE ONLY	780		3	3	3	3	3	3	2	4
BASELINE ONLY	781		3	3	3	3	4	4	4	5
BASELINE ONLY	782		5	4	3	4	4	4	3	4
BASELINE ONLY	783		3	4	3	4	3	5	2	4
BASELINE ONLY	784		4	3	3	5	4	5	5	5
BASELINE ONLY	785		4	5	4	4	5	3	5	3
BASELINE ONLY	786		3	4	4	3	4	4	4	4
BASELINE ONLY	787		3	5	4	3	2	4	3	5
BASELINE ONLY	788		3	3	3	4	4	4	4	4
BASELINE ONLY	789		4	4	3	4	4	4	3	4
BASELINE ONLY	790		4	3	4	4	4	3	3	4
BASELINE ONLY	791		3	3	4	3	4	5	4	4
BASELINE ONLY	792		4	3	4	3	4	4	3	5
BASELINE ONLY	793		3	5	2	5	5	5	3	5
BASELINE ONLY	794		4	4	5	4	4	5	1	5
BASELINE ONLY	795		4	5	4	4	5	4	4	5
BASELINE ONLY	796		4	3	3	3	4	5	5	5
BASELINE ONLY	797		5	5	5	3	4	5	4	4
BASELINE ONLY	798		3	2	3	3	2	4	2	4
BASELINE ONLY	799		5	4	5	4	3	5	5	5
BASELINE ONLY	800		2	3	3	3	2	4	3	NA
BASELINE ONLY	801		4	4	4	5	4	5	4	5
BASELINE ONLY	802		1	1	3	2	1	1	1	1
BASELINE ONLY	803		2	3	3	3	3	4	3	5
BASELINE ONLY	804		5	5	5	5	5	5	5	5
BASELINE ONLY	805		5	4	4	3	3	3	4	5
BASELINE ONLY	806		5	3	3	3	3	4	3	5
BASELINE ONLY	807		3	3	3	4	4	4	4	5
BASELINE ONLY	808		1	3	3	3	2	5	5	3
BASELINE ONLY	809		3	3	2	2	1	3	2	3
BASELINE ONLY	810		3	4	3	3	3	3	3	4
BASELINE ONLY	811		4	5	5	4	4	5	4	3
BASELINE ONLY	812		3	3	3	3	2	4	4	3
BASELINE ONLY	813		3	4	3	3	4	5	4	5
BASELINE ONLY	814		5	3	3	3	3	5	5	3
BASELINE ONLY	815		4	4	3	4	2	3	2	3
BASELINE ONLY	816		5	2	4	3	3	5	5	NA
BASELINE ONLY	817		3	4	4	3	4	4	3	4
BASELINE ONLY	818		4	4	5	4	4	4	3	5
BASELINE ONLY	819		3	3	3	3	3	4	4	NA
BASELINE ONLY	820		4	4	4	3	2	4	4	NA
BASELINE ONLY	821		4	3	4	4	4	4	3	4
BASELINE ONLY	822		3	4	4	3	4	4	3	4
BASELINE ONLY	823		3	4	5	3	3	4	4	4
BASELINE ONLY	824		3	3	2	4	4	4	5	4
BASELINE ONLY	825		3	5	4	5	3	4	4	3
BASELINE ONLY	826		4	4	3	4	4	4	3	NA
BASELINE ONLY	827		5	4	5	3	4	5	4	5
BASELINE ONLY	828		4	4	4	3	3	4	4	4
BASELINE ONLY	829		5	5	5	5	3	5	3	5
BASELINE ONLY	830		4	3	3	3	4	3	1	NA
BASELINE ONLY	831		5	5	5	5	5	5	5	NA
BASELINE ONLY	832		5	3	4	3	4	3	3	4
BASELINE ONLY	833		5	5	3	3	3	4	4	5
BASELINE ONLY	834		5	5	4	3	5	5	5	4
BASELINE ONLY	835		3	3	3	4	4	5	3	5
BASELINE ONLY	836		3	1	2	2	3	2	1	2
BASELINE ONLY	837		4	4	4	4	4	4	5	4
ONE FOLLOW UP COMPLETED	838		5	5	5	5	5	5	5	5			2021-07-12	YES	5	5	5	5	5	5	5	5
ONE FOLLOW UP COMPLETED	839		3	2	3	3	3	4	5	NA			2021-07-12	YES	3	4	3	3	2	3	4	NA
ONE FOLLOW UP COMPLETED	840		3	3	3	2	3	4	3	5			2021-07-08	YES	4	3	4	3	3	3	3	5
ONE FOLLOW UP COMPLETED	841		4	5	4	4	5	5	5	5			2021-07-09	YES	4	5	5	5	4	4	5	5
ONE FOLLOW UP COMPLETED	842		3	2	2	2	4	4	4	4			2021-07-08	YES	3	3	3	2	3	4	3	5
ONE FOLLOW UP COMPLETED	843		5	5	5	5	5	5	5	5			2021-07-08	YES	5	5	5	5	5	5	5	5
ONE FOLLOW UP COMPLETED	844		4	2	2	2	4	4	4	5			2021-07-12	YES	2	2	2	1	3	3	2	3
ONE FOLLOW UP COMPLETED	845		4	3	3	4	3	4	3	3			2021-07-13	YES	3	3	3	4	3	4	3	4
ONE FOLLOW UP COMPLETED	846		4	4	4	4	4	4	4	4			2021-07-21	YES	4	4	4	3	3	5	5	5
ONE FOLLOW UP COMPLETED	847		4	5	4	5	4	5	5	5			2021-07-21	YES	5	5	3	5	3	5	5	5
ONE FOLLOW UP COMPLETED	848		5	2	5	2	1	2	3	3			2021-07-14	YES	4	4	3	2	2	2	4	3
ONE FOLLOW UP COMPLETED	849		4	4	4	3	2	5	5	5			2021-07-22	YES	3	5	5	3	2	5	3	5
ONE FOLLOW UP COMPLETED	850		4	4	4	3	4	4	4	NA			2021-07-15	YES	4	4	4	2	3	4	4	4
ONE FOLLOW UP COMPLETED	851		3	3	3	2	2	5	3	NA			2021-07-28	YES	4	4	4	4	4	5	3	5
ONE FOLLOW UP COMPLETED	852		4	3	4	2	2	3	1	4			2021-07-19	YES	3	4	3	3	3	4	3	3
ONE FOLLOW UP COMPLETED	853		5	5	5	5	5	5	4	5			2021-07-26	YES	5	4	4	5	4	5	4	5
ONE FOLLOW UP COMPLETED	854		3	3	3	3	2	3	5	NA			2021-07-15	YES	3	5	2	3	3	4	5	NA
ONE FOLLOW UP COMPLETED	855		1	5	3	3	3	4	4	5			2021-07-22	YES	3	4	3	5	4	4	4	NA
ONE FOLLOW UP COMPLETED	856		2	3	1	1	1	3	1	NA			2021-07-20	YES	2	3	3	1	3	2	1	3
ONE FOLLOW UP COMPLETED	857		3	4	3	2	2	2	2	3			2021-07-21	YES	3	3	2	2	2	3	3	4
ONE FOLLOW UP COMPLETED	858		5	5	4	3	4	4	5	5			2021-07-27	YES	4	5	4	3	4	5	5	NA
ONE FOLLOW UP COMPLETED	859		3	1	2	3	1	5	3	NA			2021-07-21	YES	4	4	4	3	3	5	4	4
ONE FOLLOW UP COMPLETED	860		3	3	2	2	3	3	3	4			2021-07-21	YES	3	3	3	3	2	3	3	3
ONE FOLLOW UP COMPLETED	861		5	5	5	4	5	5	4	5			2021-07-28	YES	5	5	5	5	5	5	5	5
ONE FOLLOW UP COMPLETED	862		5	4	4	3	5	4	3	5			2021-07-21	YES	5	4	4	4	4	4	3	5
ONE FOLLOW UP COMPLETED	863		3	2	3	5	3	5	2	5			2021-07-21	YES	3	3	3	3	3	5	2	5
ONE FOLLOW UP COMPLETED	864		3	4	4	3	3	4	3	4			2021-07-29	YES	3	3	3	4	3	3	2	3
ONE FOLLOW UP COMPLETED	865		4	3	3	3	3	4	4	5			2021-07-29	YES	3	3	4	4	3	5	4	5
ONE FOLLOW UP COMPLETED	866		4	4	4	4	4	4	3	NA			2021-07-22	YES	5	4	5	4	4	4	3	4
ONE FOLLOW UP COMPLETED	867		3	2	2	1	1	2	2	NA			2021-07-22	YES	1	1	1	1	2	2	1	2
ONE FOLLOW UP COMPLETED	868		5	5	5	5	3	4	3	3			2021-07-22	YES	5	5	5	4	4	5	3	3
ONE FOLLOW UP COMPLETED	869		3	3	3	2	1	3	2	4			2021-08-04	YES	3	5	3	4	3	4	3	NA
ONE FOLLOW UP COMPLETED	870		4	4	4	4	4	4	3	NA			2021-07-23	YES	4	4	4	4	4	5	4	5
ONE FOLLOW UP COMPLETED	871		4	4	3	4	4	3	4	5			2021-07-23	YES	3	5	3	3	2	5	5	5
ONE FOLLOW UP COMPLETED	872		4	5	4	4	4	5	5	NA			2021-07-30	YES	4	4	4	3	4	4	3	4
ONE FOLLOW UP COMPLETED	873		5	5	4	4	5	4	4	5			2021-08-02	YES	5	5	5	4	5	5	4	5
ONE FOLLOW UP COMPLETED	874		3	5	3	3	3	3	3	5			2021-08-02	YES	5	5	5	3	5	5	3	5
ONE FOLLOW UP COMPLETED	875		4	4	4	3	4	4	4	5			2021-08-10	YES	3	4	4	4	4	4	4	NA
ONE FOLLOW UP COMPLETED	876		3	1	1	1	1	1	2	NA	1		2021-08-16	YES	2	2	2	2	2	2	2	2
ONE FOLLOW UP COMPLETED	877		2	3	3	1	1	4	1	5			2021-07-27	YES	2	4	4	2	2	2	4	5
ONE FOLLOW UP COMPLETED	878		5	4	4	4	3	3	2	4			2021-07-26	YES	4	4	4	4	4	4	3	4
ONE FOLLOW UP COMPLETED	879		5	4	3	1	3	3	3	NA			2021-07-19	YES	4	4	5	2	3	4	3	5
ONE FOLLOW UP COMPLETED	880		2	2	1	1	4	4	3	5			2021-08-10	YES	2	2	5	4	4	4	3	5
ONE FOLLOW UP COMPLETED	881		3	2	2	3	1	3	3	4			2021-07-27	YES	3	3	2	2	2	3	2	4
ONE FOLLOW UP COMPLETED	882		4	3	4	4	3	4	4	4	1		2021-07-27	YES	4	3	4	4	3	4	4	4
ONE FOLLOW UP COMPLETED	883		5	4	3	5	3	4	4	3			2021-08-11	YES	4	4	4	5	4	4	3	4
ONE FOLLOW UP COMPLETED	884		5	4	5	5	3	5	3	5			2021-08-12	YES	5	5	5	5	5	5	5	NA
ONE FOLLOW UP COMPLETED	885		4	4	4	3	3	5	3	3			2021-08-03	YES	4	4	4	4	3	5	4	3
ONE FOLLOW UP COMPLETED	886		3	2	3	3	2	2	2	3			2021-07-27	YES	3	3	3	3	3	4	2	3
ONE FOLLOW UP COMPLETED	887		2	3	3	2	3	2	3	3			2021-07-27	YES	3	3	3	2	2	3	3	3
ONE FOLLOW UP COMPLETED	888		5	3	4	4	4	5	5	5			2021-07-28	YES	4	4	4	4	4	5	3	5
ONE FOLLOW UP COMPLETED	889		4	4	4	3	4	4	3	3			2021-08-10	YES	4	3	4	3	3	4	4	4
ONE FOLLOW UP COMPLETED	890		5	5	3	4	3	4	4	4			2021-07-27	YES	3	3	3	3	2	4	4	4
ONE FOLLOW UP COMPLETED	891		4	4	4	3	3	3	4	5			2021-08-10	YES	4	4	3	4	3	4	4	5
ONE FOLLOW UP COMPLETED	892		3	2	3	3	2	3	3	3			2021-08-06	YES	3	2	2	2	1	1	2	5
ONE FOLLOW UP COMPLETED	893		3	3	3	3	3	3	1	2			2021-07-29	YES	4	2	4	2	4	4	1	2
ONE FOLLOW UP COMPLETED	894		4	4	4	3	3	5	4	5	1		2021-07-29	YES	3	3	3	3	3	3	4	4
ONE FOLLOW UP COMPLETED	895		1	1	1	1	1	2	1	1	2		2021-07-29	YES	1	1	3	1	1	3	1	5
ONE FOLLOW UP COMPLETED	896		3	3	4	4	3	4	3	4			2021-07-29	YES	3	4	4	4	3	4	3	4
ONE FOLLOW UP COMPLETED	897		4	3	3	2	3	4	4	4			2021-07-29	YES	3	4	3	2	3	4	3	4
ONE FOLLOW UP COMPLETED	898		3	3	3	2	2	2	2	NA			2021-08-06	YES	3	3	3	2	2	2	3	NA
ONE FOLLOW UP COMPLETED	899		4	4	5	3	3	5	3	5			2021-07-30	YES	3	4	4	2	2	4	3	4
ONE FOLLOW UP COMPLETED	900		5	5	5	3	5	5	5	5			2021-08-05	YES	5	5	3	3	5	5	3	5
ONE FOLLOW UP COMPLETED	901		2	3	3	3	3	3	3	4			2021-07-29	YES	3	3	3	3	3	3	3	3
ONE FOLLOW UP COMPLETED	902		5	5	5	3	4	3	4	NA			2021-07-29	YES	4	4	4	3	3	4	3	3
ONE FOLLOW UP COMPLETED	903		5	4	5	3	5	5	5	5	3		2021-08-06	YES	4	4	3	2	4	4	5	5
ONE FOLLOW UP COMPLETED	904		3	5	3	5	1	3	1	5			2021-07-30	YES	4	4	3	4	4	3	1	3
ONE FOLLOW UP COMPLETED	905		4	5	4	4	4	4	5	4			2021-07-30	YES	3	5	3	3	3	5	5	3
ONE FOLLOW UP COMPLETED	906		4	4	3	3	3	3	3	3			2021-08-09	YES	3	3	3	3	2	3	3	4
ONE FOLLOW UP COMPLETED	907		3	3	3	3	3	3	4	4			2021-08-17	YES	4	4	4	3	4	4	4	4
ONE FOLLOW UP COMPLETED	908		2	3	2	2	2	3	3	2	1		2021-08-02	YES	3	3	1	3	3	3	4	3
ONE FOLLOW UP COMPLETED	909		3	3	2	3	2	4	3	4			2021-08-17	YES	4	3	3	4	4	5	3	NA
ONE FOLLOW UP COMPLETED	910		4	4	4	5	4	3	5	5			2021-08-17	YES	4	4	4	3	4	4	5	5
ONE FOLLOW UP COMPLETED	911		3	3	3	1	1	2	1	NA			2021-08-02	YES	3	3	3	3	2	3	2	3
ONE FOLLOW UP COMPLETED	912		5	5	3	3	2	4	4	5			2021-08-02		4	5	5	5	5	5	5	5
ONE FOLLOW UP COMPLETED	913		2	3	2	1	3	3	1	4	1		2021-08-02	YES	2	2	3	1	2	3	1	3
ONE FOLLOW UP COMPLETED	914		5	5	3	3	4	4	3	4			2021-08-03	YES	3	5	3	3	4	4	3	4
ONE FOLLOW UP COMPLETED	915		4	5	4	4	5	5	5	5			2021-08-03	YES	5	5	5	5	4	5	5	5
ONE FOLLOW UP COMPLETED	916		3	2	3	3	3	3	2	5			2021-08-03	YES	4	3	3	3	5	4	1	4
ONE FOLLOW UP COMPLETED	917		4	4	5	3	3	5	5	5			2021-08-03	YES	4	4	4	3	4	4	4	5
ONE FOLLOW UP COMPLETED	918		5	4	4	4	3	4	4	4			2021-08-17	YES	5	4	4	3	4	4	4	4
ONE FOLLOW UP COMPLETED	919		3	3	4	3	3	3	4	4			2021-08-03	YES	4	4	3	3	5	5	5	5
ONE FOLLOW UP COMPLETED	920		3	2	4	4	4	5	1	3			2021-08-11	YES	3	2	4	3	3	3	1	2
ONE FOLLOW UP COMPLETED	921		3	3	4	3	3	4	1	5			2021-08-04	YES	5	3	3	2	3	3	1	5
ONE FOLLOW UP COMPLETED	922		5	5	5	5	5	5	4	5			2021-08-20	YES	4	3	4	3	3	3	4	4
ONE FOLLOW UP COMPLETED	923		3	3	3	2	2	3	4	2			2021-08-04	YES	4	2	3	3	3	4	3	3
ONE FOLLOW UP COMPLETED	924		3	3	2	2	2	3	2	5			2021-08-05	YES	3	2	3	3	3	3	3	4
ONE FOLLOW UP COMPLETED	925		5	5	5	5	4	5	5	5			2021-08-13	YES	4	4	4	4	4	4	4	4
ONE FOLLOW UP COMPLETED	926		3	3	3	2	3	4	2	3			2021-08-05	YES	4	3	4	3	3	5	3	3
ONE FOLLOW UP COMPLETED	927		5	5	5	5	5	5	5	5			2021-08-05	YES	5	5	5	4	5	5	4	4
ONE FOLLOW UP COMPLETED	928		5	3	3	1	2	3	4	1			2021-08-11	YES	3	5	3	1	3	4	5	3
ONE FOLLOW UP COMPLETED	929		4	3	4	4	3	4	2	4			2021-08-05	YES	4	2	3	3	3	3	3	3
ONE FOLLOW UP COMPLETED	930		4	4	4	3	3	4	3	4			2021-08-05	YES	4	4	4	4	3	4	4	4
ONE FOLLOW UP COMPLETED	931		3	4	2	1	5	5	4	5			2021-08-05	YES	4	4	4	3	4	4	3	3
ONE FOLLOW UP COMPLETED	932		3	3	3	3	4	3	4	3			2021-08-05	YES	3	3	3	3	3	3	5	3
ONE FOLLOW UP COMPLETED	933		4	5	4	2	4	3	4	5	02893-1433		2021-08-06	YES	4	3	3	3	4	5	4	3
ONE FOLLOW UP COMPLETED	934		2	2	5	1	2	5	1	5			2021-08-06	YES	2	3	5	2	2	4	4	5
ONE FOLLOW UP COMPLETED	935		3	3	2	3	2	3	2	2			2021-08-06	YES	3	3	1	3	2	3	2	2
ONE FOLLOW UP COMPLETED	936		3	3	3	3	5	2	3	5	1		2021-08-06	YES	3	3	3	3	3	4	3	4
ONE FOLLOW UP COMPLETED	937		4	3	4	3	3	4	3	5	1		2021-08-06	YES	3	3	4	3	4	4	4	5
ONE FOLLOW UP COMPLETED	938		5	5	5	4	4	5	5	5			2021-08-10	YES	5	5	5	5	4	5	4	5
ONE FOLLOW UP COMPLETED	939		1	1	1	2	1	1	1	2			2021-08-06	YES	2	2	1	1	3	1	1	5
ONE FOLLOW UP COMPLETED	940		4	4	4	4	4	4	4	4			2021-08-10	YES	5	5	5	5	5	5	5	5
ONE FOLLOW UP COMPLETED	941		4	4	4	2	3	4	2	4			2021-08-06	YES	4	4	5	2	4	4	2	3
ONE FOLLOW UP COMPLETED	942		4	5	3	3	1	3	5	5			2021-08-23	YES	4	4	2	3	1	4	5	5
ONE FOLLOW UP COMPLETED	943		4	5	4	3	4	5	3	4			2021-08-16	YES	4	4	4	3	4	4	3	4
ONE FOLLOW UP COMPLETED	944		5	5	5	4	5	5	3	4			2021-08-09	YES	5	3	5	3	5	5	4	5
ONE FOLLOW UP COMPLETED	945		4	4	4	3	4	4	3	4			2021-08-09	YES	5	3	4	3	4	5	5	5
ONE FOLLOW UP COMPLETED	946		4	4	4	2	1	3	3	NA			2021-08-09	YES	4	3	4	2	2	4	3	5
ONE FOLLOW UP COMPLETED	947		3	3	3	2	3	4	4	5			2021-08-09	YES	3	2	3	1	2	3	4	3
ONE FOLLOW UP COMPLETED	948		4	4	4	3	5	5	3	3			2021-08-09	YES	5	5	5	5	3	5	5	5
ONE FOLLOW UP COMPLETED	949		1	3	3	3	3	3	3	NA			2021-08-09	YES	3	4	3	3	4	4	3	4
ONE FOLLOW UP COMPLETED	950		3	4	4	3	3	4	3	NA			2021-08-16	YES	3	3	3	3	3	3	2	NA
ONE FOLLOW UP COMPLETED	951		4	4	4	3	3	5	4	5			2021-08-11	YES	3	5	3	1	3	5	3	5
ONE FOLLOW UP COMPLETED	952		4	3	3	4	2	3	3	4			2021-08-24	YES	4	3	3	3	3	3	3	NA
ONE FOLLOW UP COMPLETED	953		3	3	5	3	4	5	3	5			2021-08-09	YES	3	3	3	2	3	3	2	5
ONE FOLLOW UP COMPLETED	954		5	3	3	3	3	5	3	5			2021-08-09	YES	3	3	3	3	3	4	3	4
ONE FOLLOW UP COMPLETED	955		4	3	4	3	3	3	3	4			2021-08-09	YES	3	4	4	3	3	3	3	4
ONE FOLLOW UP COMPLETED	956		5	5	5	4	4	5	4	5			2021-08-11		5	4	4	5	4	4	3	5
ONE FOLLOW UP COMPLETED	957		4	4	4	3	4	4	4	5			2021-08-16	YES	4	4	4	4	3	4	4	5
ONE FOLLOW UP COMPLETED	958		4	4	4	3	5	5	3	5			2021-08-10	YES	4	3	4	3	3	4	3	5
ONE FOLLOW UP COMPLETED	959		3	3	3	2	2	2	2	5			2021-08-17	YES	3	3	3	3	4	4	2	5
ONE FOLLOW UP COMPLETED	960		5	5	3	3	5	5	3	NA			2021-08-17	YES	5	5	5	4	4	3	4	NA
ONE FOLLOW UP COMPLETED	961		4	5	4	4	5	5	5	5	1		2021-08-10	YES	5	5	5	4	5	5	5	5
ONE FOLLOW UP COMPLETED	962		3	4	3	2	2	4	5	3			2021-08-10	YES	3	3	3	2	1	3	2	2
ONE FOLLOW UP COMPLETED	963		5	3	4	4	4	3	3	5			2021-08-24	YES	5	3	4	3	2	4	3	NA
ONE FOLLOW UP COMPLETED	964		4	3	4	2	3	3	2	3			2021-08-25	YES	3	3	3	3	3	3	4	4
ONE FOLLOW UP COMPLETED	965		3	4	3	2	3	4	4	4			2021-08-11		4	5	5	2	3	4	3	5
ONE FOLLOW UP COMPLETED	966		3	2	3	3	3	3	3	4			2021-08-25	YES	3	3	3	3	3	4	4	4
ONE FOLLOW UP COMPLETED	967		5	4	5	4	3	5	5	5			2021-08-18	YES	5	3	5	3	4	4	3	4
ONE FOLLOW UP COMPLETED	968		4	4	3	3	3	4	4	5			2021-08-11	YES	4	5	4	3	5	5	3	5
ONE FOLLOW UP COMPLETED	969		3	3	3	3	2	3	4	2			2021-08-11	YES	3	4	3	3	3	4	4	1
ONE FOLLOW UP COMPLETED	970		4	1	3	3	3	5	2	3			2021-08-11		5	3	3	3	1	3	1	3
ONE FOLLOW UP COMPLETED	971		3	2	2	1	4	3	2	5			2021-08-11	YES	3	4	2	2	3	3	4	4
ONE FOLLOW UP COMPLETED	972		4	3	3	3	3	4	4	4			2021-08-19	YES	3	4	4	3	3	4	4	4
ONE FOLLOW UP COMPLETED	973		3	2	2	2	1	3	2	2			2021-08-25	YES	4	3	3	3	3	4	2	2
ONE FOLLOW UP COMPLETED	974		4	5	4	4	5	5	4	NA			2021-08-12	YES	4	5	4	4	5	4	3	4
ONE FOLLOW UP COMPLETED	975		3	3	3	2	3	3	4	3			2021-08-12	YES	3	3	2	3	4	3	3	3
ONE FOLLOW UP COMPLETED	976		5	5	3	5	5	3	3	5	2		2021-08-12	YES	5	5	3	5	3	5	5	5
ONE FOLLOW UP COMPLETED	977		5	3	3	3	5	5	3	4			2021-08-19	YES	4	4	4	3	4	4	3	5
ONE FOLLOW UP COMPLETED	978		4	4	4	3	3	4	4	4	1		2021-08-12	YES	4	4	4	4	4	5	5	5
ONE FOLLOW UP COMPLETED	979		2	3	3	3	3	3	4	3			2021-08-26	YES	5	5	4	4	3	3	5	5
ONE FOLLOW UP COMPLETED	980		5	5	5	3	5	4	3	5			2021-08-25	YES	5	3	3	3	4	3	4	1
ONE FOLLOW UP COMPLETED	981		2	2	2	1	2	2	1	2			2021-08-26	YES	2	4	2	1	1	2	2	5
ONE FOLLOW UP COMPLETED	982		4	4	4	4	3	4	4	NA			2021-08-30	YES	5	5	5	5	4	4	4	NA
ONE FOLLOW UP COMPLETED	983		5	5	4	4	3	4	4	5	1		2021-08-13	YES	5	5	5	5	5	5	3	5
ONE FOLLOW UP COMPLETED	984		3	5	3	3	2	5	3	5			2021-08-13	YES	5	3	3	3	4	4	3	3
ONE FOLLOW UP COMPLETED	985		4	5	5	5	4	4	3	5			2021-08-27	YES	4	4	4	4	3	3	3	4
ONE FOLLOW UP COMPLETED	986		3	3	4	3	3	5	3	5			2021-08-20	YES	4	3	4	2	2	4	2	4
ONE FOLLOW UP COMPLETED	987		3	2	3	3	3	4	2	3			2021-08-30	YES	3	2	4	2	2	2	1	4
ONE FOLLOW UP COMPLETED	988		3	3	2	3	3	3	3	5			2021-08-23	YES	3	3	2	2	3	5	2	5
ONE FOLLOW UP COMPLETED	989		3	3	4	3	4	4	5	4			2021-08-17	YES	3	4	3	3	4	4	3	3
ONE FOLLOW UP COMPLETED	990		4	5	4	4	5	5	5	5			2021-08-23	YES	5	5	3	4	3	4	5	NA
ONE FOLLOW UP COMPLETED	991		4	3	4	4	2	3	3	5			2021-08-23	YES	4	4	3	4	3	4	3	4
ONE FOLLOW UP COMPLETED	992		3	2	4	3	1	3	2	5			2021-08-23	YES	3	1	1	1	1	3	1	3
ONE FOLLOW UP COMPLETED	993		5	4	3	4	4	5	3	NA			2021-08-16	YES	3	3	3	3	5	5	3	NA
ONE FOLLOW UP COMPLETED	994		4	3	4	3	4	3	3	5			2021-09-01	YES	3	2	2	3	3	3	4	5
ONE FOLLOW UP COMPLETED	995			2	3	2	2	2	2	4			2021-08-16	YES	3	3	3	4	3	3	3	5
ONE FOLLOW UP COMPLETED	996		4	4	3	4	3	3	2	3			2021-08-30	YES	3	3	3	2	4	4	3	2
ONE FOLLOW UP COMPLETED	997		3	3	4	3	1	4	1	4			2021-08-16	YES	3	3	3	3	3	5	2	2
ONE FOLLOW UP COMPLETED	998		5	5	4	3	5	4	5	5			2021-08-30	YES	4	5	4	4	3	5	4	5
ONE FOLLOW UP COMPLETED	999		3	4	3	3	2	4	2	4			2021-08-27	YES	2	2	2	2	2	2	2	3
ONE FOLLOW UP COMPLETED	1000		5	4	4	3	1	4	5	5			2021-08-19	YES	1	5	5	3	1	3	5	NA
ONE FOLLOW UP COMPLETED	1001		4	4	5	4	3	3	4	4			2021-09-01	YES	3	3	3	3	3	4	4	3
ONE FOLLOW UP COMPLETED	1002		1	3	1	2	3	2	1	3			2021-09-02	YES	2	2	2	2	1	2	2	3
ONE FOLLOW UP COMPLETED	1003		3	5	4	5	3	5	5	5			2021-08-18		2	5	2	4	4	4	4	4
ONE FOLLOW UP COMPLETED	1004		4	4	4	3	4	4	4	3	1		2021-08-25	YES	4	4	4	4	3	4	4	5
ONE FOLLOW UP COMPLETED	1005		3	4	4	3	3	5	5	5			2021-08-18	YES	3	4	4	4	4	4	5	5
ONE FOLLOW UP COMPLETED	1006		5	4	4	1	1	5	3	5			2021-09-01	YES	4	4	4	3	3	5	3	5
ONE FOLLOW UP COMPLETED	1007		5	5	5	5	5	5	5	5			2021-08-25	YES	5	5	5	5	5	5	5	5
ONE FOLLOW UP COMPLETED	1008		1	4	3	3	1	4	4	4			2021-09-02	YES	4	5	4	4	3	5	4	1
ONE FOLLOW UP COMPLETED	1009		3	3	5	3	3	4	5	5			2021-08-18	YES	5	4	4	5	4	4	4	5
ONE FOLLOW UP COMPLETED	1010		5	4	4	5	4	5	4	5			2021-08-25	YES	5	4	5	5	4	5	5	5
ONE FOLLOW UP COMPLETED	1011		3	2	2	3	1	4	4	NA			2021-09-01	YES	3	3	3	4	2	4	2	4
ONE FOLLOW UP COMPLETED	1012		4	4	4	4	3	3	4	5			2021-09-08	YES	4	4	4	3	4	4	3	4
ONE FOLLOW UP COMPLETED	1013		4	4	4	4	4	4	4	4			2021-08-26	YES	4	5	4	4	4	4	5	5
ONE FOLLOW UP COMPLETED	1014		5	4	4	3	4	4	3	4			2021-08-19		5	5	5	3	5	3	3	4
ONE FOLLOW UP COMPLETED	1015		3	4	3	3	3	3	4	5	1		2021-08-20	YES	3	3	3	3	3	5	3	5
ONE FOLLOW UP COMPLETED	1016		2	3	2	2	3	3	2	5	1		2021-08-19	YES	3	2	2	2	2	2	3	3
ONE FOLLOW UP COMPLETED	1017		1	3	1	4	1	3	4	5			2021-09-08	YES	2	3	2	2	2	3	2	4
ONE FOLLOW UP COMPLETED	1018		5	4	4	3	3	5	5	5			2021-08-19	YES	4	5	5	3	3	5	3	5
ONE FOLLOW UP COMPLETED	1019		4	4	3	3	3	4	3	4			2021-08-19	YES	4	5	4	3	3	4	4	3
ONE FOLLOW UP COMPLETED	1020		3	4	2	4	4	3	4	4			2021-08-31	YES	4	4	3	4	4	3	4	NA
ONE FOLLOW UP COMPLETED	1021		4	3	3	5	5	5	5	NA			2021-08-27	YES	5	4	4	4	4	4	4	4
ONE FOLLOW UP COMPLETED	1022		3	4	4	3	3	4	4	3			2021-09-08	YES	3	4	4	3	3	3	3	NA
ONE FOLLOW UP COMPLETED	1023		5	3	3	3	3	3	5	3			2021-09-08	YES	3	3	4	3	3	4	4	3
ONE FOLLOW UP COMPLETED	1024		4	4	2	4	3	4	2	4			2021-08-23	YES	3	3	2	2	2	3	2	3
ONE FOLLOW UP COMPLETED	1025		4	4	3	3	3	4	3	5	3		2021-08-23	YES	5	5	4	3	3	5	3	5
ONE FOLLOW UP COMPLETED	1026		5	4	5	3	4	5	2	5			2021-09-08	YES	5	4	5	4	4	5	3	NA
ONE FOLLOW UP COMPLETED	1027		3	3	3	3	3	4	4	4			2021-08-31	YES	3	3	3	3	5	4	4	5
ONE FOLLOW UP COMPLETED	1028		3	4	3	4	1	4	3	NA			2021-08-24	YES	3	4	3	3	4	4	4	5
ONE FOLLOW UP COMPLETED	1029		5	3	4	4	5	5	2	3			2021-08-24	YES	4	4	3	1	2	4	2	3
ONE FOLLOW UP COMPLETED	1030		5	4	5	5	5	5	3	5			2021-08-31	YES	5	5	5	5	4	5	4	5
ONE FOLLOW UP COMPLETED	1031		5	5	4	4	5	5	4	5			2021-08-24	YES	5	5	5	5	4	5	4	5
ONE FOLLOW UP COMPLETED	1032		3	3	3	3	2	4	4	5			2021-08-31	YES	3	3	3	2	3	3	4	5
ONE FOLLOW UP COMPLETED	1033		3	4	3	3	4	4	3	4	1		2021-09-01	YES	4	4	4	3	4	4	4	5
ONE FOLLOW UP COMPLETED	1034		4	4	4	3	2	3	3	5			2021-08-25	YES	4	4	4	3	3	4	3	4
ONE FOLLOW UP COMPLETED	1035		5	5	5	5	4	4	5	5			2021-08-25	YES	5	5	5	5	4	4	5	5
ONE FOLLOW UP COMPLETED	1036		4	5	4	3	3	4	4	2			2021-09-01	YES	4	5	3	3	4	4	5	4
ONE FOLLOW UP COMPLETED	1037		5	4	4	4	3	4	4	4			2021-08-25	YES	4	4	4	4	4	4	4	4
ONE FOLLOW UP COMPLETED	1038		5	5	5	4	3	5	4	4			2021-09-01	YES	5	5	5	4	4	5	5	5
ONE FOLLOW UP COMPLETED	1039		4	3	3	3	1	5	4	4			2021-09-01		3	4	4	3	1	5	3	5
ONE FOLLOW UP COMPLETED	1040		5	3	4	4	3	3	4	5			2021-09-01	YES	3	4	3	3	3	3	4	5
ONE FOLLOW UP COMPLETED	1041		3	2	3	3	2	4	2	2			2021-09-01	YES	3	3	3	3	4	3	3	4
ONE FOLLOW UP COMPLETED	1042		3	5	2	3	3	2	5	3			2021-09-01	YES	3	3	3	3	3	3	2	5
ONE FOLLOW UP COMPLETED	1043		3	5	4	3	4	4	3	5			2021-08-25	YES	4	4	4	3	4	4	4	4
ONE FOLLOW UP COMPLETED	1044		4	3	3	4	4	3	3	4			2021-08-27	YES	4	4	4	4	3	3	3	3
ONE FOLLOW UP COMPLETED	1045		3	4	4	4	4	4	3	3			2021-09-09	YES	4	4	4	3	4	4	2	4
ONE FOLLOW UP COMPLETED	1046		4	4	5	3	3	3	2	5			2021-09-01	YES	4	3	4	4	3	4	2	4
ONE FOLLOW UP COMPLETED	1047		5	5	4	4	5	4	2	NA			2021-09-02	YES	5	5	4	4	4	4	2	4
ONE FOLLOW UP COMPLETED	1048		5	5	5	5	5	5	5	NA			2021-09-02	YES	5	5	5	5	5	5	5	5
ONE FOLLOW UP COMPLETED	1049		3	2	3	1	2	3	2	5			2021-08-27	YES	2	2	2	1	3	3	2	3
ONE FOLLOW UP COMPLETED	1050		4	4	4	5	5	5	5	5			2021-09-15	YES	5	4	4	5	5	5	3	5
ONE FOLLOW UP COMPLETED	1051		4	4	4	4	5	4	3	4			2021-08-27	YES	4	4	4	4	4	4	4	4
ONE FOLLOW UP COMPLETED	1052		3	3	3	2	2	2	3	4			2021-09-08	YES	3	3	3	2	2	2	4	3
ONE FOLLOW UP COMPLETED	1053		4	5	3	4	4	4	4	5			2021-08-30	YES	3	5	3	3	5	3	3	5
ONE FOLLOW UP COMPLETED	1054		3	1	1	1	4	5	1	5			2021-08-30	YES	3	5	4	2	3	4	3	3
ONE FOLLOW UP COMPLETED	1055		3	4	1	3	1	3	3	4			2021-08-30		2	3	3	3	2	4	3	3
ONE FOLLOW UP COMPLETED	1056		3	3	3	2	3	4	3	4			2021-08-30	YES	3	3	5	4	3	4	3	4
ONE FOLLOW UP COMPLETED	1057		5	3	3	5	5	5	4	5			2021-09-01	YES	3	3	3	3	3	3	2	5
ONE FOLLOW UP COMPLETED	1058		4	5	4	3	4	4	5	4			2021-09-15	YES	4	5	4	3	4	4	5	5
ONE FOLLOW UP COMPLETED	1059		3	2	3	3	2	4	1	4	1		2021-08-31	YES	4	4	2	4	2	4	2	2
ONE FOLLOW UP COMPLETED	1060		4	3	4	3	2	4	2	3			2021-09-01	YES	3	4	4	4	3	4	4	4
ONE FOLLOW UP COMPLETED	1061		1	3	3	3	3	3	2	3			2021-09-22	YES	3	3	3	3	2	3	3	4
ONE FOLLOW UP COMPLETED	1062		3	4	4	3	3	4	5	5			2021-09-09	YES	1	2	1	2	1	3	3	4
ONE FOLLOW UP COMPLETED	1063		5	4	4	4	4	3	3	5			2021-09-07	YES	5	4	5	4	4	4	3	5
ONE FOLLOW UP COMPLETED	1064		2	3	3	3	1	4	2	5			2021-09-07	YES	2	3	3	2	3	3	3	4
ONE FOLLOW UP COMPLETED	1065		5	5	4	5	5	4	4	3			2021-09-07	YES	5	4	3	5	3	5	4	4
ONE FOLLOW UP COMPLETED	1066		3	3	3	4	4	4	3	4			2021-09-14	YES	4	4	4	4	3	4	4	3
ONE FOLLOW UP COMPLETED	1067		4	4	4	3	3	4	4	4			2021-09-09	YES	4	4	4	3	3	3	4	4
ONE FOLLOW UP COMPLETED	1068		5	4	5	4	5	4	5	2			2021-09-09	YES	4	4	4	4	4	4	3	4
ONE FOLLOW UP COMPLETED	1069		4	4	4	5	4	4	4	5			2021-09-09	YES	4	4	5	3	3	5	5	5
ONE FOLLOW UP COMPLETED	1070		3	5	3	4	5	3	2	5			2021-09-20	YES	3	3	4	3	5	4	3	4
ONE FOLLOW UP COMPLETED	1071		4	4	3	4	2	4	2	2			2021-09-15	YES	3	3	3	3	3	4	3	4
ONE FOLLOW UP COMPLETED	1072		5	4	2	3	2	4	2	4			2021-09-21	YES	4	4	3	3	3	4	5	NA
ONE FOLLOW UP COMPLETED	1073		5	3	4	4	5	3	4	3			2021-09-08	YES	4	4	5	4	5	3	3	4
ONE FOLLOW UP COMPLETED	1074		3	3	3	3	3	5	4	4			2021-09-14	YES	3	3	4	4	4	4	5	5
ONE FOLLOW UP COMPLETED	1075		3	3	4	3	3	3	3	4			2021-09-10	YES	3	3	3	3	3	3	3	4
ONE FOLLOW UP COMPLETED	1076		3	3	3	3	4	4	3	4			2021-09-14	YES	3	4	3	4	4	4	3	5
ONE FOLLOW UP COMPLETED	1077		4	4	4	4	4	4	4	4			2021-09-20	YES	5	5	5	4	4	4	4	4
ONE FOLLOW UP COMPLETED	1078		5	5	4	4	4	4	4	3			2021-09-15	YES	4	3	4	4	3	4	4	3
ONE FOLLOW UP COMPLETED	1079		4	5	4	3	5	4	5	4	1		2021-09-13	YES	4	5	3	4	4	4	5	4
ONE FOLLOW UP COMPLETED	1080		5	4	5	4	5	4	4	5			2021-09-15	YES	4	4	4	4	4	4	3	4
ONE FOLLOW UP COMPLETED	1081		3	3	1	2	2	2	2	2			2021-09-10	YES	2	2	1	1	2	3	2	2
ONE FOLLOW UP COMPLETED	1082		5	4	5	5	5	5	4	4			2021-09-21	YES	5	5	3	5	3	5	2	5
ONE FOLLOW UP COMPLETED	1083		4	4	4	3	4	4	3	5	1		2021-09-24	YES	3	5	3	3	3	5	3	5
ONE FOLLOW UP COMPLETED	1084		5	3	3	1	1	4	2	5			2021-09-14	YES	4	3	4	3	2	5	3	5
ONE FOLLOW UP COMPLETED	1085		3	3	3	4	2	3	4	5	1		2021-09-15	YES	3	3	3	2	2	4	3	3
ONE FOLLOW UP COMPLETED	1086		4	3	3	2	4	4	3	4			2021-09-14	YES	4	4	4	3	4	5	4	4
ONE FOLLOW UP COMPLETED	1087		5	4	4	3	3	4	3	5			2021-09-10	YES	5	5	3	3	5	5	3	5
ONE FOLLOW UP COMPLETED	1088		3	3	3	2	2	2	3	4	1		2021-09-15	YES	3	3	3	2	2	2	2	4
ONE FOLLOW UP COMPLETED	1089		4	4	4	3	3	4	4	4			2021-09-10	YES	3	4	4	3	3	3	3	4
ONE FOLLOW UP COMPLETED	1090		5	5	5	4	4	4	4	5			2021-09-09	YES	5	5	5	4	4	4	3	5
ONE FOLLOW UP COMPLETED	1091		5	5	5	5	5	5	5	5			2021-09-07	YES	5	5	5	5	5	5	5	5
ONE FOLLOW UP COMPLETED	1092		5	4	4	5	3	5	5	5			2021-09-08	YES	4	5	4	3	4	5	3	4
ONE FOLLOW UP COMPLETED	1093		4	5	3	3	2	4	2	4	1		2021-09-23	YES	4	3	3	2	2	3	2	4
ONE FOLLOW UP COMPLETED	1094		4	4	3	3	3	4	3	4			2021-09-15	YES	4	4	3	3	4	4	3	NA
ONE FOLLOW UP COMPLETED	1095		3	3	3	3	3	3	3	4			2021-09-23	YES	3	3	3	3	3	3	3	3
ONE FOLLOW UP COMPLETED	1096		5	4	5	5	4	5	4	5			2021-09-30	YES	5	4	4	4	4	5	3	4
ONE FOLLOW UP COMPLETED	1097		3	3	3	2	2	4	2	3			2021-09-08	YES	3	3	3	3	3	3	3	3
ONE FOLLOW UP COMPLETED	1098		4	3	4	4	3	4	4	4			2021-09-15	YES	3	3	4	4	3	4	4	4
ONE FOLLOW UP COMPLETED	1099		3	2	3	4	3	3	3	4			2021-09-09	YES	4	3	3	4	3	4	2	3
ONE FOLLOW UP COMPLETED	1100		3	3	3	3	3	5	4	4			2021-09-09	YES	4	4	4	3	4	5	5	4
ONE FOLLOW UP COMPLETED	1101		4	3	4	4	3	4	3	4			2021-09-16	YES	4	4	4	3	3	3	4	5
ONE FOLLOW UP COMPLETED	1102		4	4	4	4	4	3	4	4			2021-09-09	YES	4	4	4	4	3	4	4	4
ONE FOLLOW UP COMPLETED	1103		5	4	4	4	3	4	4	4	1		2021-09-09	YES	5	5	4	4	4	5	4	4
ONE FOLLOW UP COMPLETED	1104		3	4	3	5	4	4	5	4			2021-09-09	YES	4	4	3	4	4	3	4	4
ONE FOLLOW UP COMPLETED	1105		3	4	3	2	4	4	4	4			2021-09-09	YES	3	3	2	4	2	2	3	5
ONE FOLLOW UP COMPLETED	1106		5	4	5	2	3	5	3	3			2021-09-17	YES	5	5	5	3	4	5	3	5
ONE FOLLOW UP COMPLETED	1107		4	3	4	3	2	4	4	2			2021-09-13	YES	5	4	4	4	3	4	3	3
ONE FOLLOW UP COMPLETED	1108		5	4	4	4	3	5	3	5			2021-09-13	YES	4	3	4	4	3	4	3	4
ONE FOLLOW UP COMPLETED	1109		5	5	5	4	4	5	5	5			2021-09-24	YES	5	5	5	5	5	5	5	NA
ONE FOLLOW UP COMPLETED	1110		4	4	3	3	4	3	3	4			2021-09-13	YES	5	5	5	5	3	5	5	5
ONE FOLLOW UP COMPLETED	1111		5	4	4	3	4	4	4	5			2021-09-17	YES	4	4	5	4	4	5	3	NA
ONE FOLLOW UP COMPLETED	1112		3	3	3	3	4	4	3	5	6		2021-09-13	YES	3	3	3	3	3	4	4	3
ONE FOLLOW UP COMPLETED	1113		3	3	3	5	2	5	5	NA			2021-09-13	YES	4	4	3	3	4	5	4	4
ONE FOLLOW UP COMPLETED	1114		5	3	3	3	3	5	4	5			2021-09-27	YES	4	4	3	3	4	4	3	NA
ONE FOLLOW UP COMPLETED	1115		4	4	4	3	3	4	2	4			2021-09-10	YES	5	3	4	3	4	4	3	4
ONE FOLLOW UP COMPLETED	1116		3	3	3	3	4	5	1	5			2021-09-13	YES	4	3	3	3	3	4	2	3
ONE FOLLOW UP COMPLETED	1117		4	4	4	3	4	4	3	NA			2021-09-17	YES	5	5	5	5	5	5	5	5
ONE FOLLOW UP COMPLETED	1118		5	5	5	5	5	5	5	5			2021-09-13	YES	5	5	5	4	4	5	5	5
ONE FOLLOW UP COMPLETED	1119		3	4	3	4	3	4	2	5			2021-09-13	YES	4	4	4	3	3	4	5	5
ONE FOLLOW UP COMPLETED	1120		2	3	1	4	4	3	3	5			2021-09-13	YES	3	3	2	4	4	3	4	5
ONE FOLLOW UP COMPLETED	1121		5	5	5	5	5	5	5	5			2021-09-20	YES	5	5	5	5	5	5	4	4
ONE FOLLOW UP COMPLETED	1122		3	3	2	2	2	3	2	4			2021-09-13	YES	3	3	3	3	3	3	3	5
ONE FOLLOW UP COMPLETED	1123		4	5	4	4	4	4	4	5			2021-09-21	YES	4	4	4	5	4	5	5	5
ONE FOLLOW UP COMPLETED	1124		3	3	4	3	2	3	3	4			2021-09-20	YES	3	3	4	2	2	4	3	5
ONE FOLLOW UP COMPLETED	1125		3	3	4	3	2	4	2	3			2021-09-14	YES	3	3	4	2	3	4	2	4
ONE FOLLOW UP COMPLETED	1126		5	5	5	5	5	5	3	NA			2021-09-15	YES	5	5	5	5	4	5	5	5
ONE FOLLOW UP COMPLETED	1127		5	4	4	4	4	5	5	5	1		2021-09-28	YES	5	5	4	4	5	5	5	5
ONE FOLLOW UP COMPLETED	1128		4	3	1	3	1	3	3	NA			2021-09-14	YES	3	3	2	3	3	3	3	4
ONE FOLLOW UP COMPLETED	1129		3	5	4	3	4	4	5	5			2021-09-21	YES	5	4	4	4	3	4	5	5
ONE FOLLOW UP COMPLETED	1130		4	4	4	3	4	4	5	2			2021-09-14	YES	4	4	3	4	4	3	5	2
ONE FOLLOW UP COMPLETED	1131		5	5	4	4	3	4	4	4			2021-09-15	YES	5	5	5	4	4	5	5	5
ONE FOLLOW UP COMPLETED	1132		3	2	3	1	2	3	2	NA			2021-09-15	YES	3	3	2	2	2	3	2	2
ONE FOLLOW UP COMPLETED	1133		4	1	3	2	2	3	2	3			2021-09-15	YES	5	3	3	4	5	5	4	5
ONE FOLLOW UP COMPLETED	1134		5	5	4	4	5	5	5	5			2021-09-15	YES	5	5	5	4	5	5	5	5
ONE FOLLOW UP COMPLETED	1135		4	5	4	3	3	5	4	5			2021-09-15	YES	4	4	5	3	3	5	5	5
ONE FOLLOW UP COMPLETED	1136		3	3	3	2	4	3	4	5			2021-09-15	YES	3	3	5	3	5	3	5	5
ONE FOLLOW UP COMPLETED	1137		4	3	4	3	3	5	4	5			2021-09-17	YES	4	4	4	3	3	4	3	4
ONE FOLLOW UP COMPLETED	1138		3	3	4	3	3	5	3	5			2021-09-23	YES	3	3	3	5	3	2	3	5
ONE FOLLOW UP COMPLETED	1139		3	4	4	2	3	5	3	5			2021-09-23	YES	4	4	3	5	5	5	3	5
ONE FOLLOW UP COMPLETED	1140		4	2	3	3	2	3	2	5			2021-09-17	YES	5	2	4	3	2	4	2	5
ONE FOLLOW UP COMPLETED	1141		4	4	3	4	5	3	5	5			2021-09-17	YES	4	4	3	3	2	3	4	4
ONE FOLLOW UP COMPLETED	1142		5	5	5	3	2	5	5	NA			2021-09-16	YES	4	4	4	1	3	4	3	5
ONE FOLLOW UP COMPLETED	1143		5	5	5	5	5	5	5	5			2021-09-17	YES	5	5	5	5	5	5	5	5
ONE FOLLOW UP COMPLETED	1144		3	4	4	3	3	5	3	5			2021-09-16	YES	4	3	4	3	4	3	4	4
ONE FOLLOW UP COMPLETED	1145		5	5	5	5	4	5	4	5			2021-09-21	YES	5	5	5	5	4	5	5	5
ONE FOLLOW UP COMPLETED	1146		5	5	5	3	3	5	3	3			2021-09-24	YES	3	3	3	3	3	5	3	3
ONE FOLLOW UP COMPLETED	1147		5	5	5	1	3	5	3	NA			2021-09-17	YES	5	5	4	1	1	5	4	5
ONE FOLLOW UP COMPLETED	1148		2	3	2	3	1	4	3	NA			2021-09-17	YES	3	3	2	4	2	2	3	NA
ONE FOLLOW UP COMPLETED	1149		3	2	3	4	3	3	3	4			2021-09-29	YES	3	3	2	3	1	3	3	3
ONE FOLLOW UP COMPLETED	1150		4	4	4	3	4	4	3	3			2021-09-17	YES	4	4	4	3	4	4	4	4
ONE FOLLOW UP COMPLETED	1151		5	3	3	3	5	5	3	5			2021-09-28	YES	4	3	3	5	5	3	3	5
ONE FOLLOW UP COMPLETED	1152		4	3	4	3	4	4	3	4			2021-09-28	YES	4	3	3	3	3	4	3	3
ONE FOLLOW UP COMPLETED	1153		5	5	4	4	5	5	4	4			2021-09-21	YES	4	5	4	4	4	4	4	4
ONE FOLLOW UP COMPLETED	1154		4	4	5	2	2	4	4	3			2021-09-21	YES	5	5	5	3	3	3	3	2
ONE FOLLOW UP COMPLETED	1155		5	5	1	5	1	3	3	5			2021-09-28	YES	5	5	3	5	1	4	3	5
ONE FOLLOW UP COMPLETED	1156		4	2	3	2	1	3	2	2			2021-09-22	YES	3	3	4	2	4	4	2	3
ONE FOLLOW UP COMPLETED	1157		4	4	4	3	4	4	3	NA			2021-09-23	YES	4	4	4	3	4	4	4	4
ONE FOLLOW UP COMPLETED	1158		1	4	4	3	2	2	2	4			2021-09-28		2	4	4	3	1	3	3	4
ONE FOLLOW UP COMPLETED	1159		5	4	4	4	4	4	4	5			2021-09-22	YES	4	4	3	4	3	4	3	4
ONE FOLLOW UP COMPLETED	1160		3	3	3	4	3	4	3	4	1		2021-09-22	YES	3	3	3	3	4	5	3	4
ONE FOLLOW UP COMPLETED	1161		4	4	5	4	3	4	4	NA			2021-09-28	YES	4	4	5	4	4	5	5	4
ONE FOLLOW UP COMPLETED	1162		3	2	2	2	2	3	3	2			2021-09-29	YES	3	3	3	3	4	4	3	5
ONE FOLLOW UP COMPLETED	1163		3	3	4	3	2	5	5	5			2021-09-23	YES	5	4	3	4	3	4	5	5
ONE FOLLOW UP COMPLETED	1164		5	4	4	2	2	4	4	4			2021-09-23	YES	5	4	4	4	3	5	3	5
ONE FOLLOW UP COMPLETED	1165		4	4	3	3	4	5	3	4			2021-09-30	YES	4	3	4	2	4	4	2	4
ONE FOLLOW UP COMPLETED	1166		4	3	4	2	4	4	1	5			2021-09-23	YES	4	5	5	3	3	5	1	5
ONE FOLLOW UP COMPLETED	1167		4	5	4	5	3	4	5	5			2021-09-30	YES	3	4	3	4	4	4	4	4
ONE FOLLOW UP COMPLETED	1168		4	4	4	2	3	4	5	1			2021-09-24	YES	4	3	3	3	4	3	5	3
ONE FOLLOW UP COMPLETED	1169		4	3	4	3	5	5	3	5			2021-09-24	YES	3	3	5	3	5	5	3	5
ONE FOLLOW UP COMPLETED	1170		5	4	4	4	4	4	3	5			2021-09-27	YES	5	5	5	4	4	5	3	5
ONE FOLLOW UP COMPLETED	1171		4	4	4	3	4	4	3	4			2021-09-27	YES	4	4	3	3	4	4	4	4
ONE FOLLOW UP COMPLETED	1172		2	3	2	4	5	4	2	4			2021-09-28	YES	3	3	3	3	5	3	1	5
ONE FOLLOW UP COMPLETED	1173		4	4	4	4	4	4	4	4			2021-09-28	YES	4	4	3	4	4	4	4	4
ONE FOLLOW UP COMPLETED	1174		3	3	3	3	3	3	3	5			2021-09-29	YES	3	3	3	3	3	3	3	3
ONE FOLLOW UP COMPLETED	1175		3	3	1	3	2	4	2	3			2021-09-29	YES	3	3	1	2	1	2	2	2
ONE FOLLOW UP COMPLETED	1176		4	3	4	3	3	3	2	3			2021-09-29	YES	5	3	3	3	3	3	1	3
ONE FOLLOW UP COMPLETED	1177		5	4	4	5	4	5	4	5			2021-09-29	YES	5	4	4	4	3	4	3	3
ONE FOLLOW UP COMPLETED	1178		2	1	2	3	3	4	4	5			2021-09-29	YES	3	2	2	1	2	3	3	4
THREE FOLLOW UPS COMPLETED	1179		2	2	1	1	2	3	1	4			2021-08-06	YES	2	1	3	1	3	1	2	3		2021-08-06	3	1	3	1	3	4	2	4	2021-09-10	2	2	3	1	3	3	1	2
THREE FOLLOW UPS COMPLETED	1180		3	3	2	3	3	4	3	3			2021-08-16	YES	3	2	2	2	4	3	3	3		2021-08-31	2	2	3	1	3	2	2	4	2021-09-16	3	2	2	2	3	3	3	2
TWO FOLLOW UPS COMPLETED	1181		3	5	3	3	3	5	4	5			2021-07-27	YES	3	4	3	3	4	4	4	NA		2021-08-20	5	5	4	4	4	4	5	NA
TWO FOLLOW UPS COMPLETED	1182		4	5	4	3	4	4	3	4			2021-07-23	YES	3	3	3	4	4	5	3	4		2021-08-09	3	4	2	3	4	4	3	2
TWO FOLLOW UPS COMPLETED	1183		3	2	1	2	2	2	2	2			2021-07-27	YES	5	3	2	3	3	3	5	4		2021-08-11	4	2	2	3	3	3	3	4
TWO FOLLOW UPS COMPLETED	1184		3	4	4	3	4	4	3	4			2021-07-28	YES	4	4	3	3	3	3	1	4		2021-08-12	3	5	3	3	2	4	3	5
TWO FOLLOW UPS COMPLETED	1185		4	3	1	2	1	2	2	NA			2021-08-06	YES	3	3	2	2	3	2	4	NA		2021-08-23	4	4	3	3	3	5	4	4
TWO FOLLOW UPS COMPLETED	1186		5	2	5	2	1	2	3	1	2		2021-08-04	YES	3	3	4	3	3	3	3	4		2021-08-27	3	2	2	1	2	2	3	3
TWO FOLLOW UPS COMPLETED	1187		4	3	3	5	5	5	5	5			2021-08-02	YES	5	4	3	5	3	5	1	3		2021-08-18	4	4	3	4	3	5	3	NA
TWO FOLLOW UPS COMPLETED	1188		5	4	5	4	4	4	3	2			2021-08-05	YES	4	3	4	5	3	5	2	2		2021-09-08	4	4	4	3	2	5	1	2
TWO FOLLOW UPS COMPLETED	1189		3	2	2	3	2	3	1	5	1		2021-08-11	YES	3	3	3	3	3	5	3	4		2021-09-02	3	4	3	3	3	5	5	3
TWO FOLLOW UPS COMPLETED	1190		5	5	5	3	5	5	5	5			2021-08-09	YES	5	3	4	2	3	4	4	5		2021-09-08	5	4	4	2	4	4	4	4
TWO FOLLOW UPS COMPLETED	1191		3	4	3	3	3	4	3	4			2021-08-11	YES	4	3	4	4	4	5	3	5		2021-09-09	4	4	4	4	5	5	4	5
TWO FOLLOW UPS COMPLETED	1192		3	2	3	2	2	4	2	5			2021-08-11	YES	3	2	2	4	3	3	2	2		2021-09-02	3	2	3	2	3	3	1	4
TWO FOLLOW UPS COMPLETED	1193		3	2	1	4	2	4	4	5			2021-09-13	YES	3	2	2	3	1	5	3	5		2021-09-13	3	2	2	3	1	5	1	5
TWO FOLLOW UPS COMPLETED	1194		2	1	2	1	1	2	1	5			2021-08-13	YES	2	2	2	2	3	2	1	3		2021-09-07	2	4	3	2	2	3	3	2
TWO FOLLOW UPS COMPLETED	1195		3	3	3	3	3	4	2	4			2021-08-20	YES	2	2	2	2	1	2	1	2		2021-09-17	2	1	2	2	3	3	2	3
TWO FOLLOW UPS COMPLETED	1196		4	3	4	3	3	4	3	5			2021-08-27	YES	3	4	4	3	3	3	3	4		2021-09-24	4	4	3	4	4	4	3	3
TWO FOLLOW UPS COMPLETED	1197		3	3	3	4	3	3	4	4			2021-08-23	YES	3	5	5	3	1	5	5	5		2021-09-15	3	5	5	3	3	5	5	5
TWO FOLLOW UPS COMPLETED	1198		4	4	2	2	4	4	4	4			2021-08-31	YES	5	3	3	3	3	3	3	4		2021-09-16	4	4	4	4	4	4	4	4
TWO FOLLOW UPS COMPLETED	1199		5	3	4	4	4	4	3	5			2021-08-30	YES	5	4	4	3	4	4	2	5		2021-09-20	5	4	4	3	3	4	2	5
BASELINE ONLY	1200		3	3	3	3	2	3	3	5	0
BASELINE ONLY	1201		5	4	5	4	4	5	5	4	0
BASELINE ONLY	1202		5	5	5	3	4	5	4	5	0
BASELINE ONLY	1203		3	4	4	3	4	5	4	NA	0
BASELINE ONLY	1204		5	2	4	5	2	5	3	5	0
BASELINE ONLY	1205		5	4	4	3	2	4	5	5	0
BASELINE ONLY	1206		4	3	4	3	3	4	2	4	0
BASELINE ONLY	1207		3	3	5	3	2	5	5	5	0
BASELINE ONLY	1208		2	3	3	4	4	4	5	5	0
BASELINE ONLY	1209		3	3	4	4	4	3	3	5	0
BASELINE ONLY	1210		5	3	4	3	4	5	3	5	0
BASELINE ONLY	1211		4	3	2	3	2	3	3	3	0
BASELINE ONLY	1212		5	4	4	4	3	4	4	5	0
BASELINE ONLY	1213		4	4	4	4	4	4	4	5	0
BASELINE ONLY	1214		5	5	4	4	3	4	4	4	1
BASELINE ONLY	1215		4	5	4	3	4	4	3	5	0
BASELINE ONLY	1216		5	4	2	3	3	4	4	5	1
BASELINE ONLY	1217		3	3	2	1	1	3	3	5	0
BASELINE ONLY	1218		5	5	5	4	3	5	3	5	0
BASELINE ONLY	1219		3	4	3	3	4	4	4	5	0
BASELINE ONLY	1220		1	3	2	3	4	3	3	4	0
BASELINE ONLY	1221		4	3	3	3	3	4	4	5	9
BASELINE ONLY	1222		4	3	3	4	3	3	2	5	0
BASELINE ONLY	1223		3	3	3	3	3	4	3	NA	0
BASELINE ONLY	1224		4	3	3	4	3	5	3	5	0
BASELINE ONLY	1225		3	4	3	4	3	4	3	5	0
BASELINE ONLY	1226		3	3	3	3	3	4	4	5	2
BASELINE ONLY	1227		5	5	5	5	5	5	5	5	0
BASELINE ONLY	1228		3	5	3	3	5	3	3	4	0
BASELINE ONLY	1229		3	3	3	3	3	3	5	3	0
BASELINE ONLY	1230		3	4	3	3	3	5	3	3	0
BASELINE ONLY	1231		5	4	5	4	4	5	4	4	0
BASELINE ONLY	1232		4	4	4	3	3	4	4	5	0
BASELINE ONLY	1233		3	2	2	4	2	4	1	3	0
BASELINE ONLY	1234		5	5	5	5	5	5	5	NA	0
BASELINE ONLY	1235		4	4	4	5	4	5	3	4	1
BASELINE ONLY	1236		5	4	5	3	5	5	2	1	0
BASELINE ONLY	1237		3	4	4	4	3	5	4	NA	0
BASELINE ONLY	1238		5	3	3	3	3	3	2	4	0
BASELINE ONLY	1239		5	5	5	5	5	5	5	5	1
BASELINE ONLY	1240		3	3	1	1	3	1	1	3	0
BASELINE ONLY	1241		3	2	3	3	2	2	4	5	0
BASELINE ONLY	1242		1	1	3	3	1	3	1	5	0
BASELINE ONLY	1243		3	2	2	2	2	3	2	2	0
BASELINE ONLY	1244		4	5	5	5	4	5	5	5	0
BASELINE ONLY	1245		4	3	4	2	4	4	3	5	0
BASELINE ONLY	1246		3	4	3	2	2	3	2	5	0
BASELINE ONLY	1247		4	3	3	3	2	5	4	5	0
BASELINE ONLY	1248		5	4	4	4	5	5	2	4	0
BASELINE ONLY	1249		5	3	5	3	2	4	3	3	1
BASELINE ONLY	1250		4	3	3	3	3	3	2	NA	0
BASELINE ONLY	1251		5	5	5	5	5	5	5	5	0
BASELINE ONLY	1252		3	4	3	3	5	5	5	5	1
BASELINE ONLY	1253		3	3	3	3	3	4	4	3	0
BASELINE ONLY	1254		3	4	4	3	5	4	5	NA	0
BASELINE ONLY	1255		5	5	4	3	3	4	4	3	0
BASELINE ONLY	1256		3	5	5	5	4	5	5	5	0
BASELINE ONLY	1257		4	3	3	3	2	4	2	3	0
BASELINE ONLY	1258		5	5	5	3	3	5	3	4	0
BASELINE ONLY	1259		3	3	3	3	4	4	3	NA	0
BASELINE ONLY	1260		3	3	4	3	4	4	3	4	0
BASELINE ONLY	1261		5	5	4	3	3	4	2	5	0
BASELINE ONLY	1262		4	4	4	3	4	4	3	5	1
BASELINE ONLY	1263		4	4	4	3	4	5	4	5	0
BASELINE ONLY	1264		4	4	4	4	3	5	3	4	1
BASELINE ONLY	1265		3	3	4	3	3	4	3	5	0
BASELINE ONLY	1266		3	3	4	2	4	3	3	4	2
BASELINE ONLY	1267		4	4	4	3	4	4	5	NA	0
BASELINE ONLY	1268		5	5	5	4	4	4	4	4	0
BASELINE ONLY	1269		3	3	2	1	3	3	1	2	0
BASELINE ONLY	1270		4	5	4	4	3	3	4	NA	0
BASELINE ONLY	1271		4	4	4	4	4	4	4	5	0
BASELINE ONLY	1272		5	5	4	3	3	4	2	5	0
BASELINE ONLY	1273		4	5	4	3	3	5	4	5	0
BASELINE ONLY	1274		5	4	4	4	4	4	4	5	0
BASELINE ONLY	1275		4	3	3	3	4	5	4	5	0
BASELINE ONLY	1276		5	5	4	5	5	5	4	5	0
BASELINE ONLY	1277		2	3	2	1	1	1	2	4	0
BASELINE ONLY	1278		5	5	5	4	5	5	5	5	0
BASELINE ONLY	1279		5	4	5	4	4	5	5	5	0
BASELINE ONLY	1280		5	3	3	2	5	5	3	5	0
BASELINE ONLY	1281		5	5	4	5	5	5	5	4	0
BASELINE ONLY	1282		1	1	2	3	1	4	3	NA	0
BASELINE ONLY	1283		3	3	4	3	4	3	3	4	0
BASELINE ONLY	1284		5	4	4	4	5	5	3	5	0
BASELINE ONLY	1285		4	5	4	5	4	5	5	5	0
BASELINE ONLY	1286		1	1	1	4	3	1	1	3	0
BASELINE ONLY	1287		3	4	4	4	4	5	3	5	0
BASELINE ONLY	1288		3	1	3	2	2	3	3	4	0
BASELINE ONLY	1289		5	4	3	4	5	4	4	5	0
BASELINE ONLY	1290		3	3	2	3	4	4	4	5	0
BASELINE ONLY	1291		3	3	4	3	3	5	5	5	0
BASELINE ONLY	1292		1	1	4	1	3	1	1	3	4
BASELINE ONLY	1293		3	5	4	3	3	5	5	NA	0
BASELINE ONLY	1294		4	4	4	4	4	4	3	NA	0
BASELINE ONLY	1295		3	3	4	3	4	5	2	2	0
BASELINE ONLY	1296		4	4	5	4	3	5	4	5	0
BASELINE ONLY	1297		3	3	2	3	4	4	3	5	0
BASELINE ONLY	1298		5	3	4	3	3	5	1	3	1
BASELINE ONLY	1299		2	1	4	5	3	5	2	5	0
BASELINE ONLY	1300		5	5	5	5	5	5	5	5	0
BASELINE ONLY	1301		3	3	3	3	2	4	3	3	0
BASELINE ONLY	1302		3	5	4	5	4	5	5	5	0
BASELINE ONLY	1303		5	3	4	3	4	4	2	4	0
BASELINE ONLY	1304		3	5	3	5	3	5	5	5	0
BASELINE ONLY	1305		4	4	4	3	3	4	3	3	0
BASELINE ONLY	1306		2	3	4	3	4	4	4	NA	0
BASELINE ONLY	1307		3	5	5	3	3	5	5	5	0
BASELINE ONLY	1308		5	5	5	5	5	5	4	5	0
BASELINE ONLY	1309		3	4	4	3	2	4	2	2	0
BASELINE ONLY	1310		3	3	3	2	3	4	2	3	3
BASELINE ONLY	1311		5	5	5	3	4	5	3	5	0
BASELINE ONLY	1312		5	4	3	1	3	3	4	3	0
BASELINE ONLY	1313		4	4	4	3	3	4	2	4	0
BASELINE ONLY	1314		3	3	3	3	3	3	5	5	0
BASELINE ONLY	1315		3	5	4	4	3	2	2	4	0
BASELINE ONLY	1316		3	3	3	3	3	4	1	NA	0
BASELINE ONLY	1317		3	5	4	4	5	5	4	NA	0
BASELINE ONLY	1318		4	5	4	4	5	5	4	5	0
BASELINE ONLY	1319		4	4	4	4	4	4	3	4	0
BASELINE ONLY	1320		5	5	4	4	5	5	5	5	0
BASELINE ONLY	1321		3	3	3	3	3	3	3	3	0
BASELINE ONLY	1322		5	3	3	1	1	5	3	5	0
BASELINE ONLY	1323		5	4	5	4	5	5	4	5	0
BASELINE ONLY	1324		4	4	5	3	3	4	4	5	1
BASELINE ONLY	1325		4	3	4	3	4	4	3	4	0
BASELINE ONLY	1326		5	5	3	3	4	4	3	3	0
BASELINE ONLY	1327		3	3	3	3	2	3	4	3	0
BASELINE ONLY	1328		5	5	5	3	3	5	5	5	0
BASELINE ONLY	1329		4	4	4	3	3	4	3	4	0
BASELINE ONLY	1330		5	5	5	5	5	5	4	NA	0
BASELINE ONLY	1331		3	4	3	5	5	5	4	5	0
BASELINE ONLY	1332		2	2	3	3	3	1	3	3	1
BASELINE ONLY	1333		3	3	3	3	3	3	2	3	0
BASELINE ONLY	1334		3	5	2	2	3	3	3	5	1
BASELINE ONLY	1335		4	4	5	3	3	3	5	NA	1
BASELINE ONLY	1336		3	5	4	4	4	4	3	5	1
BASELINE ONLY	1337		3	2	3	3	2	4	3	5	0
BASELINE ONLY	1338		5	4	4	5	5	5	5	5	0
BASELINE ONLY	1339		5	5	5	4	5	5	5	NA	0
BASELINE ONLY	1340		4	3	3	3	4	4	4	3	0
BASELINE ONLY	1341		4	4	4	4	3	4	3	5	0
BASELINE ONLY	1342		1	1	3	4	1	3	2	5	0
BASELINE ONLY	1343		2	5	3	3	3	5	5	5	0
BASELINE ONLY	1344		2	4	1	4	3	4	5	4	0
BASELINE ONLY	1345		4	4	3	4	5	4	4	5	0
BASELINE ONLY	1346		3	3	3	3	3	3	2	5	0
BASELINE ONLY	1347		4	4	4	3	4	3	5	5	0
BASELINE ONLY	1348		5	4	3	5	3	5	5	5	0
BASELINE ONLY	1349		5	4	5	5	3	5	5	5	0
BASELINE ONLY	1350		4	4	4	3	4	4	3	4	0
BASELINE ONLY	1351		1	1	1	1	1	1	1	2	0
BASELINE ONLY	1352		1	5	5	5	5	5	5	NA	0
BASELINE ONLY	1353		3	3	2	2	2	3	1	NA	0
BASELINE ONLY	1354		4	5	4	3	4	5	5	NA	0
BASELINE ONLY	1355		5	5	5	4	4	5	5	5	0
BASELINE ONLY	1356		4	4	4	3	3	5	4	4	0
BASELINE ONLY	1357		4	4	4	4	5	5	4	NA	0
BASELINE ONLY	1358		4	3	5	4	4	5	4	5	0
BASELINE ONLY	1359		5	3	4	4	4	5	3	3	0
BASELINE ONLY	1360		5	5	5	5	5	5	5	5	0
BASELINE ONLY	1361		4	4	5	4	4	5	4	5	0
BASELINE ONLY	1362		3	2	5	2	3	3	2	5	0
BASELINE ONLY	1363		5	5	5	4	4	5	4	NA	0
BASELINE ONLY	1364		3	5	2	5	5	5	5	5	0
BASELINE ONLY	1365		3	2	3	4	5	3	2	3	0
BASELINE ONLY	1366		5	5	5	4	2	5	5	1	0
BASELINE ONLY	1367		3	5	4	3	5	4	5	NA	0
BASELINE ONLY	1368		4	4	4	3	4	4	2	4	0
BASELINE ONLY	1369		5	4	3	3	3	3	3	4	0
BASELINE ONLY	1370		3	3	3	3	2	3	3	NA	1
BASELINE ONLY	1371		4	3	4	3	4	4	3	4	0
BASELINE ONLY	1372		3	3	4	3	3	3	4	4	0
BASELINE ONLY	1373		3	3	3	3	5	5	3	5	0
BASELINE ONLY	1374		5	4	5	4	4	4	5	4	0
BASELINE ONLY	1375		3	3	2	3	3	3	3	NA	1
BASELINE ONLY	1376		5	5	4	5	3	5	3	4	0
BASELINE ONLY	1377		3	4	3	3	3	4	3	4	0
BASELINE ONLY	1378		3	4	3	3	4	4	4	4	0
BASELINE ONLY	1379		5	4	4	5	3	5	5	5	0
BASELINE ONLY	1380		4	3	3	4	3	5	4	5	0
BASELINE ONLY	1381		5	5	5	5	4	5	4	5	0
BASELINE ONLY	1382		5	4	3	4	4	5	3	5	0
BASELINE ONLY	1383		2	5	5	5	2	2	2	5	0
BASELINE ONLY	1384		4	4	5	3	5	4	2	4	0
BASELINE ONLY	1385		4	5	4	4	3	3	2	5	0
BASELINE ONLY	1386		4	3	4	3	4	4	4	5	0
BASELINE ONLY	1387		3	3	5	4	4	5	3	5	0
BASELINE ONLY	1388		3	3	3	2	3	3	3	2	0
BASELINE ONLY	1389		4	3	3	5	3	5	5	5	1
BASELINE ONLY	1390		3	5	5	3	3	5	2	3	0
BASELINE ONLY	1391		3	3	2	3	3	4	3	3	0
BASELINE ONLY	1392		3	4	3	4	2	3	2	5	0
BASELINE ONLY	1393		5	4	4	5	3	5	4	5	0
BASELINE ONLY	1394		4	4	4	4	4	4	4	5	0
BASELINE ONLY	1395		5	5	4	4	4	5	5	4	0
BASELINE ONLY	1396		5	4	4	2	1	4	2	1	0
BASELINE ONLY	1397		5	4	4	4	4	4	4	4	0
BASELINE ONLY	1398		5	3	3	3	3	3	4	5	0
BASELINE ONLY	1399		4	5	5	3	5	5	5	5	0
BASELINE ONLY	1400		3	5	5	2	3	2	3	5	0
BASELINE ONLY	1401		4	1	2	3	1	3	2	3	0
BASELINE ONLY	1402		5	3	5	3	5	5	3	NA	0
BASELINE ONLY	1403		5	4	4	4	4	4	4	4	0
BASELINE ONLY	1404		4	5	4	4	3	3	3	3	0
BASELINE ONLY	1405		4	3	3	3	4	4	3	4	0
BASELINE ONLY	1406		4	5	5	3	4	5	5	5	0
BASELINE ONLY	1407		3	3	4	4	4	4	4	5	0
BASELINE ONLY	1408		4	4	4	4	4	3	3	NA	0
BASELINE ONLY	1409		3	3	3	4	3	5	4	4	1
BASELINE ONLY	1410		5	5	5	3	5	5	5	5	1
BASELINE ONLY	1411		5	2	2	2	3	2	3	3	0
BASELINE ONLY	1412		3	4	3	4	4	4	3	5	1
BASELINE ONLY	1413		5	5	5	4	5	4	4	4	0
BASELINE ONLY	1414		5	4	5	5	4	4	5	NA	0
BASELINE ONLY	1415		4	4	4	4	5	4	4	5	0
ONE FOLLOW UP COMPLETED	1416		1	2	2	2	1	2	1	4	1		2022-04-07	3	2	2	2	3	3	3	5
BASELINE ONLY	1417		4	4	4	4	4	4	5	4	0
ONE FOLLOW UP COMPLETED	1418		3	3	3	2	2	3	3		1		2021-08-30	3	2	3	2	2	4	3	3
ONE FOLLOW UP COMPLETED	1419		2	2	2	3	4	3	2	4	0		2021-10-07	1	1	3	3	5	3	3	5
ONE FOLLOW UP COMPLETED	1420		5	3	3	3	3	3	3	3	2		2021-10-06	3	3	3	3	3	3	3	5
ONE FOLLOW UP COMPLETED	1421		4	3	3	3	3	3	4	4	0		2021-10-08	4	3	3	3	3	4	3	NA
ONE FOLLOW UP COMPLETED	1422		5	5	5	4	5	5	5	5	2		2021-10-08	4	4	4	4	3	4	5	5
ONE FOLLOW UP COMPLETED	1423		5	4	3	4	4	4	3	5	0		2021-10-01	3	3	1	3	4	5	3	4
ONE FOLLOW UP COMPLETED	1424		4	4	4	4	4	5	5	5	0		2021-10-12	5	5	5	3	4	5	5	5
ONE FOLLOW UP COMPLETED	1425		5	4	4	5	5	5	4	5	0		2021-10-07	3	5	2	5	3	5	3	4
ONE FOLLOW UP COMPLETED	1426		4	4	4	5	5	5	3	5	0		2021-10-07	4	4	4	3	4	4	3	5
ONE FOLLOW UP COMPLETED	1427		5	2	2	1	1	3	1	3	0		2021-10-07	5	2	3	3	3	2	2	4
ONE FOLLOW UP COMPLETED	1428		4	3	3	4	3	4	2	3	0		2021-10-14	3	3	3	4	3	4	3	4
ONE FOLLOW UP COMPLETED	1429		3	3	4	3	2	3	3	4	0		2021-10-11	4	4	4	3	3	4	3	5
ONE FOLLOW UP COMPLETED	1430		4	3	4	3	4	5	4	5	0		2021-10-13	4	3	4	2	4	4	3	4
ONE FOLLOW UP COMPLETED	1431		5	5	4	5	4	4	5	NA	0		2021-10-08	4	4	4	5	4	4	4	5
ONE FOLLOW UP COMPLETED	1432		5	5	5	5	5	5	5	5	0		2021-10-14	5	5	5	5	5	5	5	5
ONE FOLLOW UP COMPLETED	1433		4	4	5	4	4	5	3	5	0		2021-10-08	4	4	3	4	4	5	3	5
ONE FOLLOW UP COMPLETED	1434		4	4	3	3	2	3	3	5	0		2021-10-06	3	3	3	3	2	3	3	5
ONE FOLLOW UP COMPLETED	1435		4	5	5	4	4	4	4	4	1		2021-10-08	5	5	5	4	4	4	5	4
ONE FOLLOW UP COMPLETED	1436		2	4	3	3	2	4	4	4	0		2021-10-11	4	3	4	3	3	4	3	NA
ONE FOLLOW UP COMPLETED	1437		4	3	4	3	2	3	3	3	2		2021-10-18	3	3	3	3	3	3	3	3
ONE FOLLOW UP COMPLETED	1438		4	5	5	4	4	5	5	NA	0		2021-10-15	4	5	4	4	4	5	4	3
ONE FOLLOW UP COMPLETED	1439		3	3	3	2	3	3	3	4	1		2021-10-11	3	4	3	3	3	3	4	3
ONE FOLLOW UP COMPLETED	1440		4	4	4	4	4	5	3	3	0		2021-10-18	3	3	3	2	2	4	2	4
ONE FOLLOW UP COMPLETED	1441		3	3	4	3	4	4	3	4	2		2021-10-07	4	3	3	4	3	4	3	4
ONE FOLLOW UP COMPLETED	1442		3	3	3	3	3	3	2	3	0		2021-10-07	3	2	2	3	2	3	2	3
ONE FOLLOW UP COMPLETED	1443		5	4	4	3	4	5	4	5	2		2021-10-18	4	4	4	4	4	5	5	5
ONE FOLLOW UP COMPLETED	1444		4	4	5	4	3	5	5	NA	0		2021-10-01	5	5	5	5	3	5	5	NA
ONE FOLLOW UP COMPLETED	1445		4	4	4	3	3	4	3	4	0		2021-10-01	4	4	4	3	4	4	3	4
ONE FOLLOW UP COMPLETED	1446		4	4	4	5	3	5	3	5	2		2021-10-18	4	4	4	3	4	4	4	5
ONE FOLLOW UP COMPLETED	1447		4	4	4	4	4	4	4	4	0		2021-10-01	4	4	4	4	4	4	4	4
ONE FOLLOW UP COMPLETED	1448		5	4	5	4	5	4	4	4	0		2021-10-01	3	3	5	3	3	3	3	5
ONE FOLLOW UP COMPLETED	1449		3	3	4	4	3	4	4	4	0		2021-10-20	3	3	3	4	4	4	4	NA
ONE FOLLOW UP COMPLETED	1450		4	4	4	4	3	4	3	4	0		2021-10-01	3	4	4	4	3	4	4	4
ONE FOLLOW UP COMPLETED	1451		3	4	3	3	4	4	3	4	0		2021-10-06	5	3	3	3	5	5	3	5
ONE FOLLOW UP COMPLETED	1452		3	2	3	3	1	4	3	4	0		2021-11-04	3	3	3	3	2	3	2	3
ONE FOLLOW UP COMPLETED	1453		4	5	3	4	5	4	3	4	0		2021-10-12	5	4	4	3	4	4	4	NA
ONE FOLLOW UP COMPLETED	1454		5	4	4	4	3	4	2	4	0		2021-10-07	4	3	3	4	3	5	3	3
ONE FOLLOW UP COMPLETED	1455		5	4	4	3	4	4	4	4	0		2021-10-07	5	4	4	3	3	4	3	4
ONE FOLLOW UP COMPLETED	1456		3	2	2	1	1	2	1	1	0		2021-10-07	3	4	4	3	4	4	4	3
ONE FOLLOW UP COMPLETED	1457		5	5	5	4	5	5	3	3	0		2021-10-20	4	4	4	4	4	4	3	5
ONE FOLLOW UP COMPLETED	1458		4	4	4	4	4	4	3	4	0		2021-10-07	3	3	3	4	4	3	2	3
ONE FOLLOW UP COMPLETED	1459		5	2	3	3	4	3	2	NA	0		2021-10-08	3	2	3	3	4	3	2	2
ONE FOLLOW UP COMPLETED	1460		3	4	3	2	3	4	2	3	0		2021-10-13	4	3	4	3	2	4	3	2
ONE FOLLOW UP COMPLETED	1461		4	4	4	4	4	5	3	5	0		2021-10-05	3	3	3	3	4	4	3	4
ONE FOLLOW UP COMPLETED	1462		5	4	4	4	4	4	3	5	0		2021-10-11	4	3	4	3	3	3	3	4
ONE FOLLOW UP COMPLETED	1463		3	3	4	4	4	4	3	5	1		2021-10-05	4	4	4	4	4	4	3	4
ONE FOLLOW UP COMPLETED	1464		4	3	4	1	3	4	2	4	0		2021-10-05	3	3	3	2	4	4	3	5
ONE FOLLOW UP COMPLETED	1465		4	3	3	4	3	4	3	3	0		2021-10-20	2	1	5	2	3	5	1	5
ONE FOLLOW UP COMPLETED	1466		3	1	2	2	3	3	3	3	0		2021-10-13	3	3	2	3	2	3	2	3
ONE FOLLOW UP COMPLETED	1467		3	5	5	3	3	4	1	5	0		2021-10-13	3	3	3	3	3	3	1	5
ONE FOLLOW UP COMPLETED	1468		4	4	3	4	3	4	4	NA	0		2021-10-13	3	4	3	4	3	4	4	3
ONE FOLLOW UP COMPLETED	1469		5	5	5	5	4	5	3	5	1		2021-10-13	4	4	4	4	4	4	4	5
ONE FOLLOW UP COMPLETED	1470		4	4	4	4	4	4	4	4	0		2021-10-21	4	4	4	3	3	4	4	5
ONE FOLLOW UP COMPLETED	1471		1	2	1	2	2	2	1	NA	1		2021-10-21	3	3	3	3	3	3	2	NA
ONE FOLLOW UP COMPLETED	1472		4	4	4	4	5	5	3	5	0		2021-10-08	5	3	4	5	3	5	2	5
ONE FOLLOW UP COMPLETED	1473		2	2	2	3	2	3	1	5	0		2021-10-25	2	1	1	3	2	3	1	5
ONE FOLLOW UP COMPLETED	1474		5	5	4	4	5	4	4	5	0		2021-10-06	4	4	5	3	3	5	4	3
ONE FOLLOW UP COMPLETED	1475		3	5	4	3	3	5	4	2	0		2021-10-11	3	5	3	3	2	4	5	3
ONE FOLLOW UP COMPLETED	1476		5	5	5	5	5	5	5	5	0		2021-10-06	5	5	5	5	5	5	5	5
ONE FOLLOW UP COMPLETED	1477		2	3	2	2	3	4	3	5	0		2021-10-06	4	4	3	5	3	5	5	3
ONE FOLLOW UP COMPLETED	1478		5	5	5	5	4	5	5	5	0		2021-10-15	5	5	5	5	5	5	5	5
ONE FOLLOW UP COMPLETED	1479		4	3	4	4	3	3	1	4	0		2021-10-25	3	3	4	4	3	3	3	3
ONE FOLLOW UP COMPLETED	1480		5	3	4	5	4	5	4	5	0		2021-10-06	5	5	3	3	5	5	1	5
ONE FOLLOW UP COMPLETED	1481		4	3	4	3	2	4	2	4	0		2021-10-21	4	4	4	4	4	4	3	4
ONE FOLLOW UP COMPLETED	1482		5	5	5	5	5	5	5	5	0		2021-10-06	4	4	5	5	5	5	5	5
ONE FOLLOW UP COMPLETED	1483		2	2	2	2	2	3	3	4	0		2021-10-07	3	2	2	2	3	3	2	5
ONE FOLLOW UP COMPLETED	1484		4	5	4	4	5	5	4	4	0		2021-10-12	5	4	4	5	4	4	3	4
ONE FOLLOW UP COMPLETED	1485		2	3	4	2	3	4	3	3	0		2021-10-06	3	3	3	3	2	3	3	3
ONE FOLLOW UP COMPLETED	1486		5	5	5	5	3	4	3	4	0		2021-10-12	4	4	4	4	3	4	3	4
ONE FOLLOW UP COMPLETED	1487		4	3	5	3	5	3	2	5	0		2021-10-15	4	5	5	3	4	3	3	4
ONE FOLLOW UP COMPLETED	1488		3	4	4	3	3	4	4	4	2		2021-10-11	5	4	4	4	3	5	4	5
ONE FOLLOW UP COMPLETED	1489		3	5	5	4	4	5	5	5	0		2021-10-18	5	5	5	5	5	5	5	5
ONE FOLLOW UP COMPLETED	1490		2	2	2	3	2	4	1	4	1		2021-10-18	4	3	3	3	3	5	3	5
ONE FOLLOW UP COMPLETED	1491		5	5	4	5	4	5	5	5	2		2021-10-18	3	5	5	3	5	5	3	5
ONE FOLLOW UP COMPLETED	1492		4	3	3	4	4	3	3	NA	0		2021-10-25	4	4	3	3	4	3	3	4
ONE FOLLOW UP COMPLETED	1493		4	4	3	4	2	4	4	4	0		2021-10-25	4	4	3	3	4	4	4	5
ONE FOLLOW UP COMPLETED	1494		3	3	4	3	4	2	3	5	0		2021-12-29	4	3	3	2	3	5	2	5
ONE FOLLOW UP COMPLETED	1495		5	4	3	4	5	5	4	5	0		2022-01-26	4	4	4	4	5	5	4	5
ONE FOLLOW UP COMPLETED	1496		3	5			5			5	0		2022-01-27	4	3	3	3	4	4	3	5
ONE FOLLOW UP COMPLETED	1497		3	3	3	3	1	3	2	3	0		2022-01-31	3	2	2	3	3	3	3	4
ONE FOLLOW UP COMPLETED	1498		3	3	3	2	1	3	2	NA	0		2022-01-21	3	3	4	3	3	4	4	4
ONE FOLLOW UP COMPLETED	1499		5	5	5	5	5	4	4	5	0		2022-01-20	4	4	4	2	3	4	3	4
ONE FOLLOW UP COMPLETED	1500		3	1	4	3	3	3	2	4	0		2022-01-21	3	2	2	2	2	4	2	1
ONE FOLLOW UP COMPLETED	1501		5	5	5	5	5	5	5	NA	5		2022-01-21	5	5	5	5	5	5	5	NA
ONE FOLLOW UP COMPLETED	1502		2	3	2	2	3	3	4	NA	0		2022-01-24	3	5	3	3	4	4	4	NA
ONE FOLLOW UP COMPLETED	1503		3	4	3	3	3	3	4	3	2		2022-01-26	4	4	4	3	3	4	4	3
ONE FOLLOW UP COMPLETED	1504		5	5	5	4	5	5	5	5	0		2022-01-26	5	5	5	5	5	5	5	5
ONE FOLLOW UP COMPLETED	1505		4	3	3	3	2	3	2	4	0		2022-01-24	4	4	4	4	3	4	3	4
ONE FOLLOW UP COMPLETED	1506		3	3	3	3	4	3	1	3	0		2022-01-24	3	3	4	3	2	3	3	NA
ONE FOLLOW UP COMPLETED	1507		4	4	4	3	4	5	5	5	1		2022-01-28	5	4	4	4	4	4	5	4
ONE FOLLOW UP COMPLETED	1508		5	5	5	5	4	5	4	5	0		2022-01-28	5	5	5	4	4	5	4	5
ONE FOLLOW UP COMPLETED	1509		4	3	3						0		2022-01-24	4	3	3	4	4	4	3	5
ONE FOLLOW UP COMPLETED	1510		3	4	4	2	4	5	3	5	0		2022-01-24	5	5	4	4	3	4	4	NA
ONE FOLLOW UP COMPLETED	1511		4	4	3	3	3	4	4	3	0		2022-01-24	3	5	3	3	4	4	5	3
ONE FOLLOW UP COMPLETED	1512		4	3	3	3	3	4	3	5	0		2022-01-24	4	4	4	4	3	4	3	5
ONE FOLLOW UP COMPLETED	1513		1	1	2	2	2	3	1	1	1		2022-01-24	2	2	2	2	2	2	3	3
ONE FOLLOW UP COMPLETED	1514		4	3	3	3	4	4	4	4	0		2022-01-28	4	3	3	4	4	4	4	4
ONE FOLLOW UP COMPLETED	1515		3	2	3	3	3	3	5	4	1		2022-01-28	2	2	2	3	4	4	5	4
ONE FOLLOW UP COMPLETED	1516		5	3	4	3	4	4	2	4	0		2022-01-24	4	4	4	4	4	4	4	4
ONE FOLLOW UP COMPLETED	1517		3	3	3	2	3	2	4	4	0		2022-02-04	3	2	2	2	2	2	2	3
ONE FOLLOW UP COMPLETED	1518		4	4	4	2	4	4	2	4	1		2022-02-07	5	5	5	5	5	5	5	5
ONE FOLLOW UP COMPLETED	1519		4	4	5	4	4	4	4	4	0		2022-01-24	5	4	5	4	5	5	4	4
ONE FOLLOW UP COMPLETED	1520		5	5	5	4	4	5	4	5	0		2022-01-24	4	5	5	4	4	5	4	4
ONE FOLLOW UP COMPLETED	1521		1	1	1	1	2	3	3	3	2		2022-01-25	2	2	2	2	2	2	2	3
ONE FOLLOW UP COMPLETED	1522		3	3	2	2	2	2	3	5	0		2022-01-25	3	2	2	2	2	2	2	4
ONE FOLLOW UP COMPLETED	1523		4	4	2	2	3	4	3	5	0		2022-02-02	5	4	4	3	4	5	4	5
ONE FOLLOW UP COMPLETED	1524		4	4	4	4	4	4	4	NA	0		2022-01-26	4	4	4	4	4	4	4	NA
ONE FOLLOW UP COMPLETED	1525		3	3	3	3	4	3	1	4	0		2022-02-09	3	3	3	5	5	4	3	5
ONE FOLLOW UP COMPLETED	1526		2	3	3	2	2	3	3	5	2		2022-02-03	2	3	2	2	2	2	3	4
ONE FOLLOW UP COMPLETED	1527		5	3	5	3	3	5	3	5	0		2022-02-17	3	3	4	3	4	3	3	NA
ONE FOLLOW UP COMPLETED	1528		4	5	5	4	4	5	5	5	0		2022-02-11	4	5	4	4	4	5	4	5
ONE FOLLOW UP COMPLETED	1529		4	2	4	3	3	4	3	4	2		2022-02-11	4	2	4	4	3	3	2	2
ONE FOLLOW UP COMPLETED	1530		5	3	2	2	3	3	2	3	0		2022-02-11	5	3	3	3	3	2	2	4
ONE FOLLOW UP COMPLETED	1531		3	5	5	5	5	3	5	5	0		2022-02-04	4	5	4	4	4	5	5	5
ONE FOLLOW UP COMPLETED	1532		5	5	4	3	3	4	3	3	0		2022-01-31	4	4	4	3	4	4	3	4
ONE FOLLOW UP COMPLETED	1533		2	2	2	2	4	3	1	4	1		2022-02-07	3	3	3	3	4	4	3	3
ONE FOLLOW UP COMPLETED	1534		3	3	3	3	2	3	2	5	0		2022-01-31	4	3	3	4	4	4	3	4
ONE FOLLOW UP COMPLETED	1535		5	5	5	5	5	5	5	NA	0		2022-01-31	5	5	5	5	5	5	5	5
ONE FOLLOW UP COMPLETED	1536		4	4	4	4	3	5	3	5	2		2022-02-07	5	4	3	5	4	5	4	4
ONE FOLLOW UP COMPLETED	1537		3	3	4	4	4	5	4	NA	0		2022-02-08	4	4	5	3	4	5	3	3
ONE FOLLOW UP COMPLETED	1538		4	4	4	4	4	4	4	5	0		2022-01-31	4	4	4	4	4	4	4	4
ONE FOLLOW UP COMPLETED	1539		3	4	3	4	4	4	4	4	0		2022-02-16	5	5	3	4	3	4	4	4
ONE FOLLOW UP COMPLETED	1540		5	5	4	2	3	3	3	4	0		2022-02-08	4	4	4	1	3	3	3	NA
ONE FOLLOW UP COMPLETED	1541		4	5	5	4	3	4	4	5	0		2022-02-03	5	4	4	4	4	4	4	5
ONE FOLLOW UP COMPLETED	1542		3	4	4	3	3	4	4	4	0		2022-02-16	4	4	4	3	3	4	4	NA
ONE FOLLOW UP COMPLETED	1543		3	3	3	2	2	4	3	5	0		2022-02-17	4	4	3	3	4	4	4	5
ONE FOLLOW UP COMPLETED	1544		5	3	3	3	3	5	3	5	1		2022-02-10	4	4	4	3	4	5	4	4
ONE FOLLOW UP COMPLETED	1545		3	3	3	2	2	3	2	4	0		2022-02-03	4	5	5	4	4	5	3	NA
ONE FOLLOW UP COMPLETED	1546		5	3	5	1	3	4	2	5	0		2022-02-17	5	2	4	1	3	5	2	5
ONE FOLLOW UP COMPLETED	1547		2	2	3	3	2	2	3	3	0		2022-02-04	3	2	3	2	3	2	3	NA
ONE FOLLOW UP COMPLETED	1548		5	4	4	4	4	5	3	4	0		2022-02-11	5	4	4	4	4	4	3	4
ONE FOLLOW UP COMPLETED	1549		4	3	5	3	3	5	4	5	0		2022-02-04	5	2	4	2	4	4	2	5
ONE FOLLOW UP COMPLETED	1550		5	5	5	3	3	4	4	5	0		2022-02-15	4	4	5	2	3	4	4	5
ONE FOLLOW UP COMPLETED	1551		5	5	5	5	4	5	5	5	0		2022-02-04	5	5	5	5	5	5	5	5
ONE FOLLOW UP COMPLETED	1552		3	5	5	4	3	4	4	4	0		2022-02-04	5	5	3	5	3	5	5	5
ONE FOLLOW UP COMPLETED	1553		3	3	5	3	3	3	4	5	0		2022-02-07	5	4	4	3	4	4	5	4
ONE FOLLOW UP COMPLETED	1554		4	5	5	4	4	5	5	5	0		2022-02-07	5	5	5	3	4	4	3	4
ONE FOLLOW UP COMPLETED	1555		3	2	2	2	1	1	2	1	0		2022-02-07	2	1	2	3	1	2	1	3
ONE FOLLOW UP COMPLETED	1556		3	5	5	5	5	3	3	NA	2		2022-02-07	5	4	4	4	4	4	3	NA
ONE FOLLOW UP COMPLETED	1557		5	5	4	5	5	5	5	4	0		2022-02-14	5	5	4	5	4	5	5	5
ONE FOLLOW UP COMPLETED	1558		4	4	5	2	4	4	4	5	0		2022-02-10	5	4	4	3	4	4	3	4
ONE FOLLOW UP COMPLETED	1559		4	4	3	3	3	4	4	4	0		2022-02-15	3	4	3	2	3	4	4	3
ONE FOLLOW UP COMPLETED	1560		5	5	4	4	5	4	5	5	0		2022-02-08	5	5	5	5	5	5	4	NA
ONE FOLLOW UP COMPLETED	1561		3	2	5	2	5	5	2	5	0		2022-02-15	4	3	3	4	4	4	2	4
ONE FOLLOW UP COMPLETED	1562		3	4	2	4	5	3	5	5	0		2022-02-08	3	4	3	4	4	3	1	5
ONE FOLLOW UP COMPLETED	1563		2	2	3	3	3	3	4	5	0		2022-02-08	3	3	4	3	4	4	4	4
ONE FOLLOW UP COMPLETED	1564		5	5	5	5	5	5	5	5	0		2022-02-08	5	5	5	4	5	5	5	5
ONE FOLLOW UP COMPLETED	1565		4	3	4	3	3	4	4	4	0		2022-02-15	4	4	4	3	4	4	4	4
ONE FOLLOW UP COMPLETED	1566		2	2	2	1	1	3	1	5	0		2022-02-09	1	1	1	1	1	3	1	5
ONE FOLLOW UP COMPLETED	1567		5	3	3	5	4	4	3	3	1		2022-02-08	3	2	3	3	3	4	3	3
ONE FOLLOW UP COMPLETED	1568		4	4	4	3	2	4	3	5	0		2022-02-22	4	4	4	4	3	4	3	5
ONE FOLLOW UP COMPLETED	1569		3	3	3	4	3	4	4	4	0		2022-02-23	3	4	4	3	4	4	3	5
ONE FOLLOW UP COMPLETED	1570		5	3	4	3	4	5	3	5	0		2022-02-11	5	4	4	4	4	5	3	4
ONE FOLLOW UP COMPLETED	1571		5	3	3	3	3	5	3	5	4		2022-02-09	5	5	3	3	5	4	3	5
ONE FOLLOW UP COMPLETED	1572		5	4	4	3	3	4	2	5	0		2022-02-23	5	3	3	4	4	5	2	5
ONE FOLLOW UP COMPLETED	1573		3	3	3	4	2	3	2	3	0		2022-02-23	4	3	3	3	3	5	5	3
ONE FOLLOW UP COMPLETED	1574		2	2	2	2	2	2	3	2	0		2022-02-23	2	2	2	2	2	2	3	2
ONE FOLLOW UP COMPLETED	1575		4	3	4	4	4	4	4	5	0		2022-02-09	5	5	5	3	5	4	4	4
ONE FOLLOW UP COMPLETED	1576		3	5	4	3	4	4	3	4	0		2022-02-15	4	5	4	3	4	5	4	5
ONE FOLLOW UP COMPLETED	1577		3	3	3	3	3	3	3	4	0		2022-02-17	4	3	3	3	3	3	4	NA
ONE FOLLOW UP COMPLETED	1578		3	3	4	3	3	4	2	5	0		2022-03-02	4	2	4	2	3	4	2	4
ONE FOLLOW UP COMPLETED	1579		5	5	5	5	5	5	5	5	1		2022-02-17	5	5	5	4	5	5	5	NA
ONE FOLLOW UP COMPLETED	1580		3	4	3	4	3	4	4	4	0		2022-02-11	4	4	3	4	3	4	3	4
ONE FOLLOW UP COMPLETED	1581		3	4	3	4	2	4	4	4	1		2022-02-28	3	3	3	4	4	3	4	4
ONE FOLLOW UP COMPLETED	1582		1	3	4	2	3	3	1	5	4		2022-03-01	2	3	1	2	3	2	2	4
ONE FOLLOW UP COMPLETED	1583		2	2	2	2	4	4	1	3			2022-02-21	2	2	2	2	3	3	2	5
ONE FOLLOW UP COMPLETED	1584		4	3	3	3	4	5	3	5	0		2022-02-14	3	3	4	4	4	3	3	4
ONE FOLLOW UP COMPLETED	1585		3	2	3	2	3	3	4	5	0		2022-02-14	3	3	3	4	3	3	3	5
ONE FOLLOW UP COMPLETED	1586		5	5	4	5	5	4	4	4	0		2022-02-21	4	4	4	4	3	3	4	4
ONE FOLLOW UP COMPLETED	1587		5	5	5	5	4	5	5	NA	1		2022-02-14	4	5	5	5	5	5	5	NA
ONE FOLLOW UP COMPLETED	1588		4	3	4	1	3	5	4	5	0		2022-02-22	4	4	4	3	4	5	3	NA
ONE FOLLOW UP COMPLETED	1589		5	5	4	3	5	4	2	NA	0		2022-02-22	4	4	5	3	3	4	1	NA
ONE FOLLOW UP COMPLETED	1590		3	3	3	3	4	4	3	5	0		2022-02-22	3	4	3	3	4	4	3	4
ONE FOLLOW UP COMPLETED	1591		3	3	2	3	2	3	3	1	0		2022-02-15	3	3	3	2	2	3	2	2
ONE FOLLOW UP COMPLETED	1592		4	5	4	3	4	3	4	5	0		2022-02-22	5	5	5	5	5	5	3	5
ONE FOLLOW UP COMPLETED	1593		3	3	3	4	4	3	4	4	0		2022-02-23	4	4	4	3	4	4	4	4
ONE FOLLOW UP COMPLETED	1594		2	2	3	3	3	5	3	5	0		2022-02-23	3	5	3	2	3	5	5	3
ONE FOLLOW UP COMPLETED	1595		3	3	3	3	4	4	3	4	0		2022-03-07	3	3	3	3	3	3	2	3
ONE FOLLOW UP COMPLETED	1596		3	4	4	3	3	4	4	4	1		2022-03-02	3	4	4	3	3	4	4	4
ONE FOLLOW UP COMPLETED	1597		5	4	4	4	4	4	5	NA	0		2022-02-16	4	5	4	4	3	4	3	NA
ONE FOLLOW UP COMPLETED	1598		5	5	5	4	4	4	5	2	0		2022-02-16	4	4	3	4	4	4	5	1
ONE FOLLOW UP COMPLETED	1599		4	4	3	3	3	4	3	4	2		2022-03-02	4	5	4	4	4	4	4	4
ONE FOLLOW UP COMPLETED	1600		3	2	3	3	1	4	1	4	1		2022-03-03	3	2	2	1	2	3	2	NA
ONE FOLLOW UP COMPLETED	1601		4	5	4	5	3	5	5	3	0		2022-02-24	4	4	3	3	3	4	4	4
ONE FOLLOW UP COMPLETED	1602		5	5	5	5	4	5	3	5	0		2022-02-17	5	5	5	5	3	5	3	3
ONE FOLLOW UP COMPLETED	1603		4	5	5	5	4	4	5	4	3		2022-02-18	4	4	4	3	3	4	4	4
ONE FOLLOW UP COMPLETED	1604		5	5	3	4	4	3	5	3	0		2022-02-21	3	4	3	5	5	5	4	3
ONE FOLLOW UP COMPLETED	1605		4	4	5	4	5	4	5	5	1		2022-02-17	3	2	4	3	2	3	2	3
ONE FOLLOW UP COMPLETED	1606		4	5	3	4	3	4	5	5	0		2022-02-18	5	4	4	4	3	4	4	4
ONE FOLLOW UP COMPLETED	1607		5	3	3	3	3	4	4	4	0		2022-02-24	3	3	3	5	2	5	2	3
ONE FOLLOW UP COMPLETED	1608		3	2	4	3	3	4	4	4	0		2022-02-18	4	4	3	3	4	4	4	5
ONE FOLLOW UP COMPLETED	1609		4	4	4	3	3	4	4	5	2		2022-02-18	4	4	4	3	3	5	4	4
ONE FOLLOW UP COMPLETED	1610		3	3	3	3	3	3	3	5	0		2022-02-25	4	4	4	3	4	4	3	5
ONE FOLLOW UP COMPLETED	1611		2	2	2	2	3	3	3	NA	0		2022-02-18	3	3	3	2	2	3	4	4
ONE FOLLOW UP COMPLETED	1612		4	3	4	4	4	5	5	5	0		2022-02-18	4	3	4	4	3	5	4	5
ONE FOLLOW UP COMPLETED	1613		3	5	3	5	4	3	5	5	1		2022-02-25	4	5	3	4	4	4	5	5
ONE FOLLOW UP COMPLETED	1614		4	4	4	4	4	4	3	3	0		2022-02-28	3	3	4	3	2	4	2	3
ONE FOLLOW UP COMPLETED	1615		4	5	3	4	3	4	4	5	0		2022-02-24	5	4	4	4	3	5	3	4
ONE FOLLOW UP COMPLETED	1616		5	3	5	3	5	5	3	5	0		2022-02-21	5	3	5	3	5	5	3	5
ONE FOLLOW UP COMPLETED	1617		3	3	4	4	3	5	4	NA	1		2022-02-22	3	4	3	4	3	4	5	3
ONE FOLLOW UP COMPLETED	1618		3	3	3	4	3	4	4	5	0		2022-02-21	3	3	3	3	3	4	4	5
ONE FOLLOW UP COMPLETED	1619		5	2	3	3	3	5	3	5	0		2022-03-01	5	5	3	4	5	5	5	5
ONE FOLLOW UP COMPLETED	1620		5	4	5	3	4	4	3	5	1		2022-03-01	5	5	5	4	4	4	3	5
ONE FOLLOW UP COMPLETED	1621		4	4	4	3	3	4	3	5	0		2022-03-01	4	3	4	3	3	2	1	5
ONE FOLLOW UP COMPLETED	1622		4	4	4	4	3	4	3	4	0		2022-02-23	5	5	5	5	5	5	5	5
ONE FOLLOW UP COMPLETED	1623		3	4	4	4	3	4	5	5	0		2022-02-22	3	3	3	3	3	3	3	4
ONE FOLLOW UP COMPLETED	1624		4	3	3	4	3	4	4	3	0		2022-02-23	4	4	4	4	3	4	4	3
ONE FOLLOW UP COMPLETED	1625		3	1	2	3	2	2	2	4	1		2022-03-02	3	3	3	3	3	3	3	3
ONE FOLLOW UP COMPLETED	1626		3	3	3	3	2	3	3	3	17		2022-03-09	3	3	3	3	2	3	2	NA
ONE FOLLOW UP COMPLETED	1627		2	3	2	2	3	2	3	3	3		2022-02-23	4	3	1	2	3	1	1	5
ONE FOLLOW UP COMPLETED	1628		2	3	3	3	3	4	2	2	0		2022-02-23	3	3	3	3	3	3	3	4
TWO FOLLOW UPS COMPLETED	1629		5	3	3	2	1	3	1	5	0		2022-02-23	3	3	3	1	1	3	3	3		2022-03-16	3	3	3	3	4	3	4	4
ONE FOLLOW UP COMPLETED	1630		3	4	5	5	3	4	4	5	0		2022-03-02	3	4	4	4	2	4	4	5
ONE FOLLOW UP COMPLETED	1631		4	4	4	4	4	4	4	4	0		2022-02-25	4	4	4	4	5	5	4	5
ONE FOLLOW UP COMPLETED	1632		4	4	5	4	4	5	4	NA	1		2022-03-02	4	3	4	4	4	5	4	5
ONE FOLLOW UP COMPLETED	1633		5	5	5	3	3	5	3	5	1		2022-02-24	4	4	4	4	3	5	3	5
ONE FOLLOW UP COMPLETED	1634		4	3	4	3	2	3	2	1	0		2022-03-03	5	3	5	3	4	3	3	1
ONE FOLLOW UP COMPLETED	1635		4	4	4	3	3	4	3	5	0		2022-03-10	4	3	3	4	4	4	3	5
ONE FOLLOW UP COMPLETED	1636		5	3	3	3	5	5	5	5	0		2022-03-04	4	2	2	2	5	5	5	5
ONE FOLLOW UP COMPLETED	1637		3	4	5	3	4	4	5	4	1		2022-03-15	5	3	3	3	3	5	3	5
ONE FOLLOW UP COMPLETED	1638		4	4	4	3	4	4	3	NA	0		2022-02-25	4	4	4	3	3	4	4	NA
ONE FOLLOW UP COMPLETED	1639		3	4	2	4	1	4	3	3	0		2022-03-04	4	2	4	1	3	2	3	3
ONE FOLLOW UP COMPLETED	1640		3	3	4	3	5	5	3	5	1		2022-02-28	3	3	4	3	3	4	3	4
ONE FOLLOW UP COMPLETED	1641		3	5	3	4	5	5	5	5	1		2022-03-17	4	3	3	4	3	4	5	5
ONE FOLLOW UP COMPLETED	1642		2	3	3	3	3	5	3	5	0		2022-03-07	3	3	2	3	2	3	2	3
ONE FOLLOW UP COMPLETED	1643		3	3	3	3	2	3	3	5	0		2022-02-28	3	3	3	3	2	3	3	3
ONE FOLLOW UP COMPLETED	1644		5	5	5	3	5	5	5	5	0		2022-03-07	5	5	5	5	5	5	4	5
ONE FOLLOW UP COMPLETED	1645		4	4	3	2	3	2	2	5	0		2022-03-01	3	3	3	4	4	4	3	4
ONE FOLLOW UP COMPLETED	1646		3	3	3	2	2	3	2	3	0		2022-03-01	2	2	2	1	2	2	2	NA
ONE FOLLOW UP COMPLETED	1647		5	3	5	5	5	4	5	5	0		2022-03-08	5	4	5	5	4	5	4	5
ONE FOLLOW UP COMPLETED	1648		3	3	2	3	3	3	1	3	1		2022-03-08	3	5	3	4	3	3	3	5
ONE FOLLOW UP COMPLETED	1649		3	2	2	2	2	2	2	2	0		2022-03-01	3	2	2	2	2	3	2	2
ONE FOLLOW UP COMPLETED	1650		4	4	4	4	4	5	4	4	1		2022-03-01	5	4	5	4	5	4	4	5
ONE FOLLOW UP COMPLETED	1651		1	3	1	1	2	2	3	4	0		2022-03-01	1	3	2	1	2	4	3	5
ONE FOLLOW UP COMPLETED	1652		3	4	3	4	3	3	3	4	3		2022-03-16	3	3	3	3	3	4	3	4
ONE FOLLOW UP COMPLETED	1653		3	4	2	3	3	4	4	5	0		2022-03-17	4	5	3	4	4	5	5	5
ONE FOLLOW UP COMPLETED	1654		4	4	3	3	1	3	2	2	0		2022-03-03	4	3	2	3	3	4	1	3
ONE FOLLOW UP COMPLETED	1655		4	4	5	4	2	4	2	5			2022-03-17	5	4	5	4	2	4	2	5
ONE FOLLOW UP COMPLETED	1656		2	3	2	4	3	4	3	3	0		2022-03-17	3	3	3	3	3	2	2	5
ONE FOLLOW UP COMPLETED	1657		4	4	3	2	2	2	2	3	0		2022-03-04	4	4	3	3	3	3	3	3
ONE FOLLOW UP COMPLETED	1658		4	2	3	2	1	4	2	4	0		2022-03-11	3	3	3	1	1	3	3	5
ONE FOLLOW UP COMPLETED	1659		3	5	5	4	3	4	5	5	0		2022-03-04	3	3	3	3	2	5	3	5
ONE FOLLOW UP COMPLETED	1660		3	4	4	4	4	3	4	5	1		2022-03-22	4	3	3	3	4	4	4	5
ONE FOLLOW UP COMPLETED	1661		5	4	5	5	5	4	4	4	0		2022-03-07	5	4	4	4	4	4	4	4
ONE FOLLOW UP COMPLETED	1662		5	5	5	4	5	5	5	4	0		2022-03-21	3	4	5	3	4	4	4	3
ONE FOLLOW UP COMPLETED	1663		4	3	4	3	3	4	2	3	0		2022-03-07	4	3	4	3	4	4	2	2
ONE FOLLOW UP COMPLETED	1664		3	4	3	3	3	4	3	4	0		2022-03-07	3	4	4	3	3	4	4	5
ONE FOLLOW UP COMPLETED	1665		5	2	5	3	1	3	2	5			2022-03-16	4	4	3	2	3	4	2	NA
ONE FOLLOW UP COMPLETED	1666		3	3	3	3	3	4	2	4	0		2022-03-15	3	4	4	3	4	4	3	3
ONE FOLLOW UP COMPLETED	1667		2	3	4	3	4	4	2	5	1		2022-03-15	4	4	4	3	3	4	3	4
ONE FOLLOW UP COMPLETED	1668		2	2	2	2	3	3	4	4	0		2022-03-07	3	2	2	1	1	2	2	3
ONE FOLLOW UP COMPLETED	1669		3	3	3	3	3	3	3	5	0		2022-03-09	3	1	3	3	1	3	3	4
ONE FOLLOW UP COMPLETED	1670		3	3	3	2	2	4	3	4	0		2022-03-08	3	3	3	3	3	4	3	5
ONE FOLLOW UP COMPLETED	1671		2	3	3	3	2	3	3	5	1		2022-03-07	3	3	3	2	3	3	2	5
ONE FOLLOW UP COMPLETED	1672		1	2	3	2	2	2	3	3	0		2022-03-09	4	3	3	3	2	2	4	4
ONE FOLLOW UP COMPLETED	1673		3	3	3	2	3	4	2	4	0		2022-03-23	3	3	3	5	3	3	2	4
ONE FOLLOW UP COMPLETED	1674		3	2	3	1	3	3	1	1	0		2022-03-09	3	3	3	2	3	3	2	2
ONE FOLLOW UP COMPLETED	1675		4	4	4	3	3	3	2	4	0		2022-03-09	5	3	4	4	3	3	2	3
ONE FOLLOW UP COMPLETED	1676		3	3	3	2	3	3	3	3	0		2022-03-23	3	5	3	3	5	5	3	5
ONE FOLLOW UP COMPLETED	1677		4	3	3	4	2	4	3	4	1		2022-03-16	3	3	5	3	5	5	3	5
ONE FOLLOW UP COMPLETED	1678		5	4	4	3	3	3	2	5	0		2022-03-30	4	4	4	4	3	4	3	4
ONE FOLLOW UP COMPLETED	1679		2	2	2	2	2	3	2	3	0		2022-03-28	3	3	2	2	2	4	2	2
ONE FOLLOW UP COMPLETED	1680		3	2	3	3	3	3	2	4	0		2022-03-17	3	3	4	3	3	3	3	4
ONE FOLLOW UP COMPLETED	1681		3	3	3	3	3	4	3	4	0		2022-03-10	4	4	4	3	4	5	4	5
ONE FOLLOW UP COMPLETED	1682		5	5	5	5	5	5	5	5	0		2022-03-10	4	4	4	4	4	4	4	4
ONE FOLLOW UP COMPLETED	1683		1	2	1	2	5	4	2	2	0		2022-03-10	5	5	4	4	4	5	5	5
ONE FOLLOW UP COMPLETED	1684		5	4	4	4	4	4	3	5	0		2022-03-10	5	4	4	4	4	4	4	5
ONE FOLLOW UP COMPLETED	1685		4	3	3	4	3	4	4	NA	0		2022-03-11	4	3	4	3	2	4	4	4
ONE FOLLOW UP COMPLETED	1686		4	3	4	3	4	4	4	3	0		2022-03-11	4	4	4	4	5	4	5	3
ONE FOLLOW UP COMPLETED	1687		3	4	4	4	4	4	4	5	1		2022-03-11	4	4	4	4	4	4	4	5
ONE FOLLOW UP COMPLETED	1688		3	2	3	5	4	5	4	5	0		2022-03-11	3	3	3	5	4	5	3	5
ONE FOLLOW UP COMPLETED	1689		2	3	1	3	4	4	3	5	0		2022-03-25	3	4	2	3	3	4	2	4
ONE FOLLOW UP COMPLETED	1690		3	2	2	2	2	2	2	3	0		2022-03-11	3	3	3	4	3	2	2	4
TWO FOLLOW UPS COMPLETED	1691		2	2	2	3	2	3	3	4	1		2022-03-18	4	1	1	1	2	1	1	3		2022-04-04	3	3	2	2	2	3	3	4
ONE FOLLOW UP COMPLETED	1692		4	5	3	4	4	3	3	4	0		2022-03-15	3	4	4	3	4	3	4	5
ONE FOLLOW UP COMPLETED	1693		3	3	3	4	3	2	2	4	1		2022-03-15	3	3	3	3	3	3	3	3
ONE FOLLOW UP COMPLETED	1694		3	2	3	4	2	3	3	5	0		2022-03-11	3	3	2	3	1	3	3	3
ONE FOLLOW UP COMPLETED	1695		3	2	3	3	3	4	3	5	3		2022-03-15	4	4	4	3	3	4	3	4
ONE FOLLOW UP COMPLETED	1696		5	5	5	5	5	5	5	3	0		2022-03-23	3	3	3	3	4	4	3	4
ONE FOLLOW UP COMPLETED	1697		3	3	3	2	4	3	2	5	0		2022-03-28	2	3	2	2	3	4	3	5
ONE FOLLOW UP COMPLETED	1698		3	3	4	3	3	4	3	5	0		2022-03-15	3	4	3	4	5	4	5	3
ONE FOLLOW UP COMPLETED	1699		1	1	1	1	1	2	2	2	0		2022-03-15	1	1	1	1	1	1	1	1
ONE FOLLOW UP COMPLETED	1700		3	3	3	3	1	2	3	4	1		2022-03-29	3	4	3	3	4	5	4	4
ONE FOLLOW UP COMPLETED	1701		4	2	3	1	2	2	3	5	0		2022-03-21	3	1	3	3	1	3	3	5
ONE FOLLOW UP COMPLETED	1702		3	4	3	3	2	3	3	3	1		2022-03-29	3	3	3	4	3	3	3	3
ONE FOLLOW UP COMPLETED	1703		4	4	3	2	2	4	4	4	0		2022-03-16	5	3	4	3	4	4	4	5
ONE FOLLOW UP COMPLETED	1704		4	5	4	5	4	5	5	5	0		2022-03-22	5	5	5	5	4	5	5	5
ONE FOLLOW UP COMPLETED	1705		5	5	3	4	5	5	5	5	0		2022-03-29	5	5	5	5	5	5	5	5
ONE FOLLOW UP COMPLETED	1706		3	4	2	2	3	4	4	3	1		2022-03-15	3	3	3	3	3	4	4	3
ONE FOLLOW UP COMPLETED	1707		4	3	4	4	4	3	4	NA	1		2022-03-22	3	3	4	5	4	4	4	4
ONE FOLLOW UP COMPLETED	1708		5	4	3	3	3	4	2	4	2		2022-03-16	2	2	3	3	3	2	3	3
ONE FOLLOW UP COMPLETED	1709		3	5	5	4	4	5	3	5	0		2022-03-15	4	4	3	4	3	4	4	5
ONE FOLLOW UP COMPLETED	1710		4	5	4	4	4	4	3	4	0		2022-03-18	4	4	4	4	4	5	3	4
ONE FOLLOW UP COMPLETED	1711		3	3	4	4	5	4	4	5	0		2022-03-16	5	4	4	2	4	4	5	5
ONE FOLLOW UP COMPLETED	1712		3	5	4	5	5	5	4	5	0		2022-03-16	4	4	3	4	5	5	4	5
ONE FOLLOW UP COMPLETED	1713		4	4	4	3	4	4	4	NA	0		2022-03-23	4	4	4	4	4	4	4	4
ONE FOLLOW UP COMPLETED	1714		3	4	3	3	4	3	5	5	0		2022-03-16	3	4	4	3	4	4	3	5
ONE FOLLOW UP COMPLETED	1715		5	5	5	5	5	5	4	NA	0		2022-03-17	5	5	4	3	5	5	4	5
ONE FOLLOW UP COMPLETED	1716		3	4	3	2	3	4	3	3	0		2022-03-24	4	5	3	3	3	4	3	4
ONE FOLLOW UP COMPLETED	1717		4	4	4	4	4	4	3	4	0		2022-03-24	4	4	3	4	4	4	3	4
ONE FOLLOW UP COMPLETED	1718		3	3	3	2	2	4	3	2	0		2022-03-31	4	3	3	2	3	4	4	3
ONE FOLLOW UP COMPLETED	1719		4	4	3	3	4	4	3	5	1		2022-03-18	4	4	4	3	3	4	3	5
ONE FOLLOW UP COMPLETED	1720		4	4	4	3	4	4	4	4	0		2022-03-18	4	4	4	3	4	4	4	4
ONE FOLLOW UP COMPLETED	1721		5	4	4	4	3	3	4	4	0		2022-03-18	4	3	3	4	3	4	3	3
ONE FOLLOW UP COMPLETED	1722		4	4	4	3	3	4	3	4	0		2022-03-25	4	3	4	4	3	4	4	4
ONE FOLLOW UP COMPLETED	1723		5	4	5	4	5	5	5	NA	0		2022-03-28	3	3	3	3	3	3	3	3
ONE FOLLOW UP COMPLETED	1724		5	3	4	3	4	5	3	4	0		2022-03-18	4	3	4	4	4	5	4	5
ONE FOLLOW UP COMPLETED	1725		3	2	2	2	2	2	3	NA	0		2022-03-21	3	4	3	2	2	4	2	4
ONE FOLLOW UP COMPLETED	1726		4	3	4	3	2	4	3	1	3		2022-03-25	4	3	3	2	3	4	3	1
ONE FOLLOW UP COMPLETED	1727		3	3	3	3	2	4	3	4			2022-03-21	4	3	4	4	3	3	3	4
ONE FOLLOW UP COMPLETED	1728		5	5	5	4	4	5	3	5			2022-03-22	5	5	5	4	4	5	4	5
ONE FOLLOW UP COMPLETED	1729		3	4	3	3	5	4	3	4			2022-03-28	3	3	4	3	3	4	2	3
ONE FOLLOW UP COMPLETED	1730		5	4	3	3	3	5	3	5			2022-04-04	5	4	4	3	4	4	3	NA
ONE FOLLOW UP COMPLETED	1731		2	3	2	1	2	2	1	5			2022-03-28	2	3	1	2	4	4	2	4
ONE FOLLOW UP COMPLETED	1732		4	4	4	3	3	4	4	NA			2022-03-21	3	4	3	4	3	4	4	4
ONE FOLLOW UP COMPLETED	1733		3	3	4	3	3	3	1	3			2022-03-21	3	3	3	2	3	3	2	3
ONE FOLLOW UP COMPLETED	1734		5	4	4	4	5	5	3	5			2022-03-28	4	5	4	5	4	5	4	5
ONE FOLLOW UP COMPLETED	1735		4	1	1	1	1	2	3	4			2022-03-21	2	2	3	2	2	3	2	3
ONE FOLLOW UP COMPLETED	1736		4	4	5	3	3	5	3	5			2022-03-21	5	5	5	4	3	4	4	5
ONE FOLLOW UP COMPLETED	1737		3	3	3	3	4	4	4	4			2022-03-28	3	3	3	3	3	3	3	3
ONE FOLLOW UP COMPLETED	1738		3	3	3	1	1	4	3	5	1		2022-04-06	1	3	1	1	2	2	1	2
ONE FOLLOW UP COMPLETED	1739		3	2	3	3	2	3	2	4	0		2022-03-22	3	3	3	3	3	4	3	4
ONE FOLLOW UP COMPLETED	1740		3	4	3	2	2	1	1	1	0		2022-03-22	3	3	3	2	3	2	3	NA
ONE FOLLOW UP COMPLETED	1741		5	4	4	4	4	3	5	3	0		2022-03-31	4	4	4	3	3	4	4	3
ONE FOLLOW UP COMPLETED	1742		4	5	5	5	4	5	5	5	0		2022-03-22	4	5	5	4	4	5	3	5
ONE FOLLOW UP COMPLETED	1743		1	4	3	3	4	4	5	3	0		2022-03-23	3	3	2	5	5	5	3	3
ONE FOLLOW UP COMPLETED	1744		3	3	4	3	3	4	2	5	0		2022-03-23	3	4	4	2	2	3	2	NA
ONE FOLLOW UP COMPLETED	1745		3	3	2	2	4	5	3	5	1		2022-03-23	3	3	3	3	3	5	5	5
ONE FOLLOW UP COMPLETED	1746		3	4	3	3	4	5	3	5	0		2022-03-23	4	4	3	3	4	3	4	4
ONE FOLLOW UP COMPLETED	1747		3	3	3	5	3	5	3	4	1		2022-03-23	5	4	3	3	5	5	4	5
ONE FOLLOW UP COMPLETED	1748		4	5	5	5	5	5	5	NA	0		2022-03-22	4	4	4	4	3	4	4	NA
ONE FOLLOW UP COMPLETED	1749		2	4	4	3	4	4	5	5	0		2022-03-24	3	4	4	3	3	5	5	5
ONE FOLLOW UP COMPLETED	1750		4	5	4	3	3	3	3	4	2		2022-03-24	4	4	3	4	3	4	4	4
ONE FOLLOW UP COMPLETED	1751		2	1	3	3	4	2	2	1	1		2022-03-25	1	3	1	3	1	5	3	3
THREE FOLLOW UPS COMPLETED	1752		5	4	3	2	3	2	5	5	2		2022-01-03	5	5	5	3	3	5	5	5		2022-01-26	5	2	3	4	3	1	4	4		2022-02-09	5	5	3	5	5	3	3	5
THREE FOLLOW UPS COMPLETED	1753		3	3	3	3	4	4	2	NA	0		2022-01-24	3	3	3	3	3	4	3	3		2022-02-09	3	3	3	3	3	4	4	4		2022-03-09	3	3	3	3	4	4	4	5
THREE FOLLOW UPS COMPLETED	1754		1	1	1	1	1	4	1	4	0		2022-02-09	3	3	2	2	2	3	1	4		2022-03-09	3	3	3	2	2	4	3	4		2022-03-23	3	2	1	1	1	3	3	4
THREE FOLLOW UPS COMPLETED	1755		4	3	3	4	4	4	3	NA	0		2022-02-25	5	4	4	4	5	4	3	4		2022-03-16	5	5	4	4	4	4	4	4		2022-04-01	5	4	4	4	5	4	4	5
TWO FOLLOW UPS COMPLETED	1756		2	2	2	2	3	3	2	3	0		2021-09-30	2	1	1	1	1	1	1	1		2021-11-03	2	2	1	1	1	1	2	3
TWO FOLLOW UPS COMPLETED	1757		5	5	5	4	3	4	5	3	0		2022-01-07	3	4	3	4	3	5	5	4		2022-02-07	1	1	4	4	3	4	4	NA
TWO FOLLOW UPS COMPLETED	1758		5	5	3	3	3	3	5	5	0		2022-01-21	4	4	4	4	4	4	4	NA		2022-02-14	5	5	4	4	3	4	4	4
TWO FOLLOW UPS COMPLETED	1759		4	5	5	4	4	4	4	5	1		2022-01-27	4	4	4	4	4	4	4	4		2022-02-18	4	5	5	4	5	5	5	5
TWO FOLLOW UPS COMPLETED	1760		5	4	4	3	3	4	5	4	0		2022-02-17	4	4	4	4	5	5	5	5		2022-03-04	4	5	5	5	5	5	5	5
TWO FOLLOW UPS COMPLETED	1761		4	3	3	3	4	4	4	5	3		2022-02-16	3	3	3	3	3	3	3	3		2022-03-04	3	3	3	2	2	2	1	1
TWO FOLLOW UPS COMPLETED	1762		3	3	2	3	2	3	3	4	0		2022-03-11	4	4	5	3	3	4	3	3		2022-04-12	4	4	3	4	3	5	3	4
TWO FOLLOW UPS COMPLETED	1763		3	2	3	1	1	3	1	5	0		2022-03-09	3	3	3	1	1	5	1	2		2022-03-31	3	2	3	2	2	3	1	5
TWO FOLLOW UPS COMPLETED	1764		3	5	3	3	1	4	2	2	1		2022-03-11	3	4	3	1	5	4	4	5		2022-03-25	3	3	3	3	1	4	4	4
TWO FOLLOW UPS COMPLETED	1765		3	3	3	2	2	3	2	NA	0		2022-03-15	4	2	3	4	2	3	3	NA		2022-04-11	3	3	3	3	3	2	3	5
TWO FOLLOW UPS COMPLETED	1766		4	5	4	4	5	5	5	5	0		2022-03-16	5	5	4	4	5	5	4	5		2022-04-06	5	5	4	4	5	5	5	4
BASELINE ONLY	1767		4	3	4	4	3	4	4	4	0
BASELINE ONLY	1768		5	4	4	3	3	3	4	4	0
BASELINE ONLY	1769		4	5	4	3	3	5	5	4	0
BASELINE ONLY	1770		1	2	1	1	1	1	1	NA	0
BASELINE ONLY	1771		3	3	1	3	3	3	3	2	0
BASELINE ONLY	1772		3	2	3	2	1	2	3	3	1
BASELINE ONLY	1773		5	5	5	5	5	5	4	4	0
BASELINE ONLY	1774		2	2	4	4	2	4	3	2	0
BASELINE ONLY	1775		5	5	5	3	5	5	3	5	0
BASELINE ONLY	1776		4	3	3	3	3	4	3	4	0
BASELINE ONLY	1777		3	5	5	3	5	5	5	5	0
BASELINE ONLY	1778		5	4	4	4	5	4	2	5	1
BASELINE ONLY	1779		4	4	4	3	3	4	4	3	0
BASELINE ONLY	1780		5	3	4	4	1	4	4	5	0
BASELINE ONLY	1781		4	5	5	3	4	5	5	5	0
BASELINE ONLY	1782		4	3	3	2	2	4	2	5	3
BASELINE ONLY	1783		3	3	3	4	1	5	3	5	2
BASELINE ONLY	1784		5	4	5	4	4	5	4	5	0
BASELINE ONLY	1785		3	3	3	3	3	3	2	3	1
BASELINE ONLY	1786		4	4	4	4	4	4	4	4	0
BASELINE ONLY	1787		4	3	3	3	3	5	3	3	0
BASELINE ONLY	1788		3	4	4	3	3	4	3	3	0
BASELINE ONLY	1789		5	5	5	4	5	5	4	3	0
BASELINE ONLY	1790		4	4	3	3	4	4	4	5	0
BASELINE ONLY	1791		4	4	5	4	3	4	3	4	0
BASELINE ONLY	1792		5	5	5	3	3	5	3	5	0
BASELINE ONLY	1793		3	3	4	3	4	4	2	5	0
BASELINE ONLY	1794		3	3	3	4	3	5	2	5	0
BASELINE ONLY	1795		4	4	4	3	4	3	4	4	0
BASELINE ONLY	1796		3	3	3	3	3	3	2	NA	0
BASELINE ONLY	1797		3	4	4	3	2	4	3	5	0
BASELINE ONLY	1798		3	4	3	3	3	4	2	4	0
BASELINE ONLY	1799		5	5	5	3	5	5	5	5	0
BASELINE ONLY	1800		4	3	4	2	3	3	4	4	0
BASELINE ONLY	1801		5	5	5	5	4	5	5	4	0
BASELINE ONLY	1802		4	4	3	1	4	4	4	4	0
BASELINE ONLY	1803		2	2	2	2	1	2	2	2	0
BASELINE ONLY	1804		3	1	3	1	1	3	1	3	0
BASELINE ONLY	1805		3	1	2	1	3	3	1	2	1
BASELINE ONLY	1806		4	5	4	4	4	5	2	5	0
BASELINE ONLY	1807		4	4	3	3	3	4	4	4	0
BASELINE ONLY	1808		4	2	3	3	3	4	3	3	0
BASELINE ONLY	1809		4	5	4	2	2	4	5	5	5
BASELINE ONLY	1810		4	4	4	4	4	5	4	4	0
BASELINE ONLY	1811		4	4	4	4	2	4	5	5	0
BASELINE ONLY	1812		4	4	4	3	4	4	4	5	0
BASELINE ONLY	1813		5	4	4	3	4	5	4	NA	0
BASELINE ONLY	1814		3	2	3	3	3	5	1	5	0
BASELINE ONLY	1815		3	4	3	4	3	4	5	5	19
BASELINE ONLY	1816		5	5	5	5		5	5		2
BASELINE ONLY	1817		5	4	4	4	4	5	3	5	0
BASELINE ONLY	1818		4	3	4	4	4	4	4	3	0
BASELINE ONLY	1819		3	2	2	2	2	3	3	NA	2
BASELINE ONLY	1820		3	4	3	3	2	3	2	4	0
BASELINE ONLY	1821		5	3	3	4	4	5	4	5	0
BASELINE ONLY	1822		3	4	3	3	4	3	4	4	1
BASELINE ONLY	1823		3	3	3	3	2	3	2	5	0
BASELINE ONLY	1824		5	3	4	3	4	4	4	4	0
BASELINE ONLY	1825		3	3	3	1	3	3	3	4	0
BASELINE ONLY	1826		2	3	1	2	1	2	3	3	3
BASELINE ONLY	1827		3	5	3	4	4	4	3	NA	0
BASELINE ONLY	1828		4	5	1	2	4	4	2	3	0
BASELINE ONLY	1829		5	4	5	3	3	4	5	NA	0
BASELINE ONLY	1830		4	4	4	4	4	4	4	5	0
BASELINE ONLY	1831		3	5	3	3	4	5	5	5	0
BASELINE ONLY	1832		4	4	4	4	4	4	2	4	0
BASELINE ONLY	1833		4	3	4	3	4	4	3	5	0
BASELINE ONLY	1834		4	5	5	5	5	5	5	5	0
BASELINE ONLY	1835		4	3	5	4	4	3	5	4	0
BASELINE ONLY	1836		4	5	3	3	4	4	3	4	0
BASELINE ONLY	1837		3	2	2	2	2	2	2	5	0
BASELINE ONLY	1838		4	5	3	4	2	4	3	5	0
BASELINE ONLY	1839		4	3	4	5	4	4	3	3	0
BASELINE ONLY	1840		3	3	3	3	2	3	5	5	0
BASELINE ONLY	1841		3	2	2	2	2	2	3	2	0
BASELINE ONLY	1842		5	3	4	3	2	4	2	4	0
BASELINE ONLY	1843		5	5	4	3	5	4	4	5	4
BASELINE ONLY	1844		4	4	5	5	5	5	5	5	0
BASELINE ONLY	1845		4	4	2	2	4	2	4	4	0
BASELINE ONLY	1846		4	4	4	3	4	4	4	4	0
BASELINE ONLY	1847		1	3	2	2	3	3	3	5	1
BASELINE ONLY	1848		3	3	2	2	3	4	2	4	0
BASELINE ONLY	1849		5	3	4	3	3	3	4	3	0
BASELINE ONLY	1850		2	2	2	2	2	2	2	5	0
BASELINE ONLY	1851		5	3	5	3	5	5	5	5	0
BASELINE ONLY	1852		3	4	3	2	3	4	1	4	0
BASELINE ONLY	1853		4	3	4	2	2	4	3	4	0
BASELINE ONLY	1854		5	5	5	5	5	5	3	5	0
BASELINE ONLY	1855		3	3	2	2	3	3	4	3	0
BASELINE ONLY	1856		5	5	4	4	5	5	5	5	0
BASELINE ONLY	1857		4	3	4	3	4	4	2	4	0
BASELINE ONLY	1858		4	4	4	4	3	4	4	5	0
BASELINE ONLY	1859		3	2	3	3	2	4	2	4	0
BASELINE ONLY	1860		1	1	1	1	1	1	1	3	1
BASELINE ONLY	1861		5	4	4	3	3	3	4	4	0
BASELINE ONLY	1862		4	4	3	2	4	4	3	5	0
BASELINE ONLY	1863		5	5	4	3	5	5	3	5	0
BASELINE ONLY	1864		5	4	5	5	5	5	5	5	0
BASELINE ONLY	1865		3	2	3	3	2	4	3	3	0
BASELINE ONLY	1866		5	2	2	2	2	2	3	3	0
BASELINE ONLY	1867		5	5	5	4	5	5	4	5	5
BASELINE ONLY	1868		3	1	3	5	1	5	1	1	1
BASELINE ONLY	1869		1	2	1	1	1	4	4	5	3
ONE FOLLOW UP COMPLETED	1870		5	5	5	4	5	5	5	5	0		2022-05-16	4	4	5	4	5	5	4	NA
BASELINE ONLY	1871		3	4	4	4	5	4	5	4	0
BASELINE ONLY	1872		4	4	3	4	3	5	4	NA	0
BASELINE ONLY	1873		4	5	3	4	3	4	5	4	0
BASELINE ONLY	1874		4	3	4	3	3	4	4	NA	1
BASELINE ONLY	1875		3	4	2	2	2	3	5	5	0
BASELINE ONLY	1876		5	4	5	2	1	4	4	5	0
BASELINE ONLY	1877		2	2	2	1	1	2	1	1	0
BASELINE ONLY	1878		2	3	3	1	2	3	2	4	0
BASELINE ONLY	1879		3	3	3	3	3	3	3	4	0
BASELINE ONLY	1880		5	3	5	3	2	5	2	5	2
BASELINE ONLY	1881		3	3	3	3	3	3	2	5	0
BASELINE ONLY	1882		3	3	3	2	4	4	4	4	0
BASELINE ONLY	1883		3	5	5	3	5	3	5	5	0
BASELINE ONLY	1884		2	2	2	3	3	3	3	3	0
BASELINE ONLY	1885		5	5	5	4	5	5	5	5	0
BASELINE ONLY	1886		4	4	2	4	3	4	2	5	0
BASELINE ONLY	1887		4	4	4	3	3	4	5	5	0
BASELINE ONLY	1888		3	3	2	3	1	4	4	4	0
BASELINE ONLY	1889		4	4	3	3	4	5	4	5	0
BASELINE ONLY	1890		3	3	2	3	3	3	3	5	0
BASELINE ONLY	1891		4	4	4	4	4	4	4	5	0
BASELINE ONLY	1892		1	1	1	1	1	3	1	4	0
BASELINE ONLY	1893		5	5	5	5	5	5	5	5	0
BASELINE ONLY	1894		1	3	3	1	4	5	1	5	0
BASELINE ONLY	1895		4	4	4	3	3	4	5	5	0
BASELINE ONLY	1896		3	3	3	3	3	3	3	5	0
BASELINE ONLY	1897		5	5	4	4	5	5	4	5	0
BASELINE ONLY	1898		2	3	2	3	3	4	3	4	1
BASELINE ONLY	1899		3	5	2	4	2	5	2	5	0
BASELINE ONLY	1900		3	3	3	4	4	4	3	3	0
BASELINE ONLY	1901		3	3	3	2	3	3	2	5	1
BASELINE ONLY	1902		1	1	1	1	1	1	1	4	0
BASELINE ONLY	1903		3	2	3	3	4	4	1	3	0
BASELINE ONLY	1904		3	3	3	3	2	2	2	4	0
BASELINE ONLY	1905		3	3	4	3	3	3	3	3	0
BASELINE ONLY	1906		5	2	4	4	5	5	4	5	1
BASELINE ONLY	1907		5	3	4	3	3	5	3	4	0
BASELINE ONLY	1908		4	4	5	4	4	5	5	5	0
BASELINE ONLY	1909		4	4	4	3	5	5	3	5	0
BASELINE ONLY	1910		1	5	1	1	2	4	3	5	0
BASELINE ONLY	1911		4	4	5	3	3	4	5	4	0
BASELINE ONLY	1912		3	3	3	2	2	5	3	4	0
BASELINE ONLY	1913		4	4	5	3	5	5	4	5	1
BASELINE ONLY	1914										0
BASELINE ONLY	1915		3	3	2	3	4	3	4	4	0
BASELINE ONLY	1916		5	4	4	3	3	5	5	NA	0
BASELINE ONLY	1917		4	3	4	3	3	5	3	4	1
BASELINE ONLY	1918		3	3	3	3	3	3	3	3	0
BASELINE ONLY	1919		4	4	3	3	3	3	3	5	0
BASELINE ONLY	1920		5	4	5	2	1	5	1	3	10
BASELINE ONLY	1921		3	4	4	5	3	4	4	5	0
BASELINE ONLY	1922		4	3	3	1	2	3	4	5	0
BASELINE ONLY	1923		4	4	3	2	3	3	3	NA	0
BASELINE ONLY	1924		5	5	4	3	5	3	4	3	0
BASELINE ONLY	1925		3	5	4	4	5	4	4	4	1
BASELINE ONLY	1926		4	4	5	4	4	4	3	5	0
BASELINE ONLY	1927		4	4	4	4	3	4	2	4	0
BASELINE ONLY	1928		4	3	3	3	3	4	3	4	0
BASELINE ONLY	1929		5	5	5	5	4	5	4	5	0
BASELINE ONLY	1930		3	1	5	1	1	5	1	5	0
BASELINE ONLY	1931		5	3	3	3	3	4	3	3	0
BASELINE ONLY	1932		3	3	4	3	4	4	4	NA	0
BASELINE ONLY	1933		5	5	5	5	4	5	5	5	0
BASELINE ONLY	1934		3	3	4	5	1	1	1	1	0
BASELINE ONLY	1935		5	5	4	5	5	5	5	5	0
BASELINE ONLY	1936		5	4	4	4	3	4	3	4	0
BASELINE ONLY	1937		3	3	2	3	1	3	3	1	2
BASELINE ONLY	1938		5	3	4	4	3	4	4	5	0
BASELINE ONLY	1939		1	3	5	2	3	4	3	5	0
BASELINE ONLY	1940		3	3	3	3	4	4	4	4	0
BASELINE ONLY	1941		4	3	4	4	3	4	4	5	0
BASELINE ONLY	1942		4	4	5	3	5	5	3	5	0
BASELINE ONLY	1943		3	3	4	1	2	2	4	5	0
BASELINE ONLY	1944		4	4	3	3	4	4	4	4	0
BASELINE ONLY	1945		1	2	2	2	1	2	2	4	1
BASELINE ONLY	1946		5	4	4	2	4	4	5	5	0
BASELINE ONLY	1947		4	4	3	4	3	5	3	4	0
BASELINE ONLY	1948		4	2	5	2	5	4	2	4	0
BASELINE ONLY	1949		4	4	3	3	4	4	4	NA	0
BASELINE ONLY	1950		4	4	4	4	4	4	4	4	0
BASELINE ONLY	1951		4	4	4	5	4	4	3	4	0
BASELINE ONLY	1952		4	3	3	3	3	4	4	5	0
BASELINE ONLY	1953		3	4	5	5	3	5	3	4	0
BASELINE ONLY	1954		5	5	5		4	5	5	5	0
BASELINE ONLY	1955		3	3	3	2	2	2	4	3	0
BASELINE ONLY	1956		4	4	4	4	5	5	4	NA	0
BASELINE ONLY	1957		4	4	4	3	3	4	4	NA	0
BASELINE ONLY	1958		3	2	4	1	4	4	2	4	0
BASELINE ONLY	1959		3	3	3	3	3	3	3	5	0
BASELINE ONLY	1960		3	4	4	3	4	4	4	4	0
BASELINE ONLY	1961		5	4	4	4	4	5	5	NA	0
BASELINE ONLY	1962		5	3	3	3	3	4	4	5	1
BASELINE ONLY	1963		4	4	4	3	4	4	5	5	0
BASELINE ONLY	1964		4	4	4	4	3	4	3	4	1
BASELINE ONLY	1965		2	3	2	1	2	3	3	4	4
BASELINE ONLY	1966		4	4	4	4	4	5	3	4	1
BASELINE ONLY	1967		3	3	4	3	4	4	3	4	0
BASELINE ONLY	1968		3	3	3	3	2	3	3	5	0
BASELINE ONLY	1969		2	2	3	2	2	2	2	4	0
BASELINE ONLY	1970		4	2	4	3	3	4	2	NA	0
BASELINE ONLY	1971		3	4	3	3	3	4	3	3	0
BASELINE ONLY	1972		3	1	1	3	1	5	1	5	2
BASELINE ONLY	1973		5	3	3	3	3	3	5	3	0
BASELINE ONLY	1974		2	4	3	4	2	5	4	5	0
BASELINE ONLY	1975		5	5	4	4	4	4	4	5	0
BASELINE ONLY	1976		1	1	1	1	2	1	1	4	0
ONE FOLLOW UP COMPLETED	1977		4	4	3	3	3	4	4	4	0		2022-06-07	4	4	4	3	4	4	4	4
BASELINE ONLY	1978		1	1	1	1	1	1	1	1	0
BASELINE ONLY	1979		5	4	5	5	5	5	5	NA	0
BASELINE ONLY	1980		3	3	3	3	3	5	5	5	0
BASELINE ONLY	1981		3	3	3	3	3	3	3	3	0
BASELINE ONLY	1982		5	2	5	5	5	5	5	5	0
BASELINE ONLY	1983		5	3	3	3	3	5	3	5	0
BASELINE ONLY	1984		3	1	2	2	1	2	2	5	0
BASELINE ONLY	1985		5	5	4	5	4	4	3	NA	0
BASELINE ONLY	1986		3	3	3	3	3	3	3	4	2
BASELINE ONLY	1987		2	3	2	2	1	4	4	5	2
BASELINE ONLY	1988		4	4	4	4	2	4	2	5	0
BASELINE ONLY	1989		4	5	4	4	4	5	4	5	0
BASELINE ONLY	1990		5	5	5	5	5	5	5	5	0
BASELINE ONLY	1991		1	3	5	5	1	5	1	5	0
BASELINE ONLY	1992		3	4	4	2	4	4	4	5	0
BASELINE ONLY	1993		3	3	3	3	2	4	3	4	0
BASELINE ONLY	1994		5	3	3	3	3	5	5	3	0
BASELINE ONLY	1995		4	4	4	3	4	5	3	5	0
BASELINE ONLY	1996		3	4	3	3	3	3	4	4	0
BASELINE ONLY	1997		4	5	5	2	3	4	3	5	0
[truncated: 507 more rows]
